# Supplementary material for: Dichloridobis(phenyl 2-pyridyl ketone oxime)nickel(II) acetone solvate
Source: Acta Crystallogr Sect E Struct Rep Online. 2009 Jan 8;65(Pt 2):m155. doi: 10.1107/S1600536808043961 (PMC2968227; doi:10.1107/S1600536808043961)
Supplement: Supplementary file 1 [file e-65-0m155-sup1.cif]

##############################################################################
###                                                                        ###
###        Electronic paper (Acta Crystallographica Section E)             ###
###                                                                        ###
##############################################################################
#                                                                            #
# This CIF contains the data in a paper accepted for publication in Acta     #
# Crystallographica Section E. It conforms to the requirements of Notes      #
# for Authors for Section E, and has been peer reviewed under the auspices   #
# of the IUCr Commission on Journals.                                        #
#                                                                            #
# Full details of the Crystallographic Information File format               #
# are given in the paper "The Crystallographic Information File (CIF):       #
# a New Standard Archive File for Crystallography" by S. R. Hall, F. H.      #
# Allen and I. D. Brown [Acta Cryst. (1991), A47, 655-685].                  #
#                                                                            #
# The current version of the core CIF dictionary is obtainable from          #
# ftp://ftp.iucr.org/pub/cif_core.dic. The current version number is 2.4.    #
#                                                                            #
# Software is freely available for graphical display of the structure(s) in  #
# this CIF.  For information consult the CIF home page http://www.iucr.org/  #
# cif/home.html                                                              #
#                                                                            #
# This file may be used for bona fide research purposes within the           #
# scientific community so long as proper attribution is given to the journal # 
# article from which it was obtained.                                        #
#                                                                            #
##############################################################################
                                             
data_I
_audit_creation_method     SHELXL97
_chemical_name_systematic
;
Dichloridobis(phenyl 2-pyridyl ketone oxime)nickel(II) acetone solvate
;
_chemical_name_common     ?
_chemical_formula_moiety     'C24 H20 Cl2 N4 Ni O2 , C3 H6 O'
_chemical_formula_sum     'C27 H26 Cl2 N4 Ni O3'
_chemical_formula_iupac     '[Ni Cl2 (C12 H10 N2 O)2] , C3 H6 O'
_chemical_formula_weight     584.13
_chemical_melting_point     ?
_symmetry_cell_setting     triclinic
_symmetry_space_group_name_H-M     'P -1'
_symmetry_space_group_name_Hall     '-P 1'
loop_
    _symmetry_equiv_pos_as_xyz
    'x, y, z'
    '-x, -y, -z'
_cell_length_a     9.0367(11)
_cell_length_b     12.9142(16)
_cell_length_c     13.0664(16)
_cell_angle_alpha     105.4390(10)
_cell_angle_beta     92.232(2)
_cell_angle_gamma     108.183(2)
_cell_volume     1384.0(3)
_cell_formula_units_Z     2
_cell_measurement_reflns_used     3432
_cell_measurement_theta_min     2.39
_cell_measurement_theta_max     27.56
_cell_measurement_temperature     296(2)
_exptl_crystal_description     block
_exptl_crystal_colour     'dark cyan'
_exptl_crystal_size_max     0.22
_exptl_crystal_size_mid     0.18
_exptl_crystal_size_min     0.16
_exptl_crystal_density_diffrn     1.402
_exptl_crystal_density_meas     ?
_exptl_crystal_density_method     'not measured'
_exptl_crystal_F_000     604
_exptl_absorpt_coefficient_mu     0.929
_exptl_absorpt_correction_type     multi-scan
_exptl_absorpt_process_details     '(SADABS; Bruker, 2000)'
_exptl_absorpt_correction_T_min     0.8217
_exptl_absorpt_correction_T_max     0.8656
_exptl_special_details
;
;
_diffrn_ambient_temperature     293(2)
_diffrn_radiation_type     'MoK\a'
_diffrn_radiation_wavelength     0.71073
_diffrn_radiation_source     'sealed tube'
_diffrn_radiation_monochromator     'graphite'
_diffrn_measurement_device_type     'Bruker SMART APEX CCD area-detector'
_diffrn_measurement_method     '\f and \w'
_diffrn_detector_area_resol_mean     ?
_diffrn_reflns_number     6839
_diffrn_reflns_av_R_equivalents     0.0209
_diffrn_reflns_av_sigmaI/netI     0.0403
_diffrn_reflns_theta_min     1.63
_diffrn_reflns_theta_max     25.00
_diffrn_reflns_theta_full     25.00
_diffrn_measured_fraction_theta_max     0.976
_diffrn_measured_fraction_theta_full     0.976
_diffrn_reflns_limit_h_min     -10
_diffrn_reflns_limit_h_max     6
_diffrn_reflns_limit_k_min     -10
_diffrn_reflns_limit_k_max     15
_diffrn_reflns_limit_l_min     -15
_diffrn_reflns_limit_l_max     15
_diffrn_standards_number     ?
_diffrn_standards_interval_count     ?
_diffrn_standards_interval_time     ?
_diffrn_standards_decay_%     ?
_refine_special_details
;
H atoms were positioned geometrically, with C---H = 0.93 and 0.96 \%A for
aromatic and methyl H atoms, respectively, and constrained to ride on their
parent atoms, with <i>U</i>~iso~(H) = xUeq(C), where <i>x</i> = 1.5 for methyl
H and <i>x</i> = 1.2 for aromatic H atoms. The highest peak is located 1.10 \%A
from atom Cl1.
;
_reflns_number_total     4761
_reflns_number_gt     4002
_reflns_threshold_expression     I>2\s(I)
_refine_ls_structure_factor_coef     Fsqd
_refine_ls_matrix_type     full
_refine_ls_R_factor_all     0.0404
_refine_ls_R_factor_gt     0.0324
_refine_ls_wR_factor_gt     0.0850
_refine_ls_wR_factor_ref     0.0887
_refine_ls_goodness_of_fit_ref     1.052
_refine_ls_restrained_S_all     1.052
_refine_ls_number_reflns     4761
_refine_ls_number_parameters     338
_refine_ls_number_restraints     0
_refine_ls_hydrogen_treatment     constr
_refine_ls_weighting_scheme     calc
_refine_ls_weighting_details
               'calc w = 1/[\s^2^(Fo^2^)+(0.0472P)^2^] where P=(Fo^2^+2Fc^2^)/3'
_atom_sites_solution_hydrogens     geom
_atom_sites_solution_primary     direct
_atom_sites_solution_secondary     difmap
_refine_ls_shift/su_max     0.000
_refine_ls_shift/su_mean     0.000
_refine_diff_density_max     0.258
_refine_diff_density_min     -0.390
_refine_ls_extinction_method     none
_refine_ls_extinction_coef     ?
loop_
    _atom_type_symbol
    _atom_type_description
    _atom_type_scat_dispersion_real
    _atom_type_scat_dispersion_imag
    _atom_type_scat_source
    'C' 'C' 0.0033 0.0016
                         'International Tables Vol C Tables 4.2.6.8 and 6.1.1.4'
    'H' 'H' 0.0000 0.0000
                         'International Tables Vol C Tables 4.2.6.8 and 6.1.1.4'
    'N' 'N' 0.0061 0.0033
                         'International Tables Vol C Tables 4.2.6.8 and 6.1.1.4'
    'O' 'O' 0.0106 0.0060
                         'International Tables Vol C Tables 4.2.6.8 and 6.1.1.4'
    'Cl' 'Cl' 0.1484 0.1585
                         'International Tables Vol C Tables 4.2.6.8 and 6.1.1.4'
    'Ni' 'Ni' 0.3393 1.1124
                         'International Tables Vol C Tables 4.2.6.8 and 6.1.1.4'
_computing_data_collection     'SMART (Bruker, 2000)'
_computing_cell_refinement     'SAINT (Bruker, 2000)'
_computing_data_reduction     'SAINT (Bruker, 2000)'
_computing_structure_solution     'SHELXS97 (Sheldrick, 2008)'
_computing_structure_refinement     'SHELXL97 (Sheldrick, 2008)'
_computing_molecular_graphics     'SHELXTL (Sheldrick, 2008)'
_computing_publication_material     'SHELXTL (Sheldrick, 2008)'
loop_
    _atom_site_type_symbol
    _atom_site_label
    _atom_site_fract_x
    _atom_site_fract_y
    _atom_site_fract_z
    _atom_site_U_iso_or_equiv
    _atom_site_adp_type
    _atom_site_calc_flag
    _atom_site_refinement_flags
    _atom_site_occupancy
    _atom_site_disorder_assembly
    _atom_site_disorder_group
    Ni Ni1 0.34978(3) 0.11803(2) 0.295182(19) 0.03252(11) Uani d . 1 . .
    Cl Cl1 0.43421(6) 0.11649(4) 0.47059(4) 0.03838(15) Uani d . 1 . .
    Cl Cl2 0.61388(7) 0.19661(5) 0.25662(5) 0.04710(16) Uani d . 1 . .
    O O1 0.3728(2) -0.11019(13) 0.29824(12) 0.0508(4) Uani d . 1 . .
    H H1 0.4028 -0.0694 0.3602 0.076 Uiso calc R 1 . .
    O O2 0.45576(19) 0.36884(13) 0.31744(15) 0.0519(4) Uani d . 1 . .
    H H2 0.5345 0.3509 0.3069 0.078 Uiso calc R 1 . .
    O O3 0.8381(3) 0.7143(2) 0.2311(2) 0.0984(8) Uani d . 1 . .
    N N1 0.3351(2) -0.04856(15) 0.23669(13) 0.0373(4) Uani d . 1 . .
    N N2 0.2672(2) 0.07731(16) 0.13055(14) 0.0380(4) Uani d . 1 . .
    N N3 0.3367(2) 0.27794(14) 0.33148(14) 0.0367(4) Uani d . 1 . .
    N N4 0.1224(2) 0.09447(14) 0.33492(13) 0.0327(4) Uani d . 1 . .
    C C1 0.2320(3) 0.1443(2) 0.07928(19) 0.0488(6) Uani d . 1 . .
    H H1A 0.2365 0.2169 0.1190 0.059 Uiso calc R 1 . .
    C C2 0.1888(3) 0.1112(2) -0.0308(2) 0.0579(7) Uani d . 1 . .
    H H2A 0.1652 0.1604 -0.0643 0.070 Uiso calc R 1 . .
    C C3 0.1820(3) 0.0046(3) -0.0884(2) 0.0629(8) Uani d . 1 . .
    H H3 0.1555 -0.0193 -0.1624 0.076 Uiso calc R 1 . .
    C C4 0.2143(3) -0.0681(2) -0.03703(18) 0.0527(6) Uani d . 1 . .
    H H4 0.2073 -0.1416 -0.0756 0.063 Uiso calc R 1 . .
    C C5 0.2575(3) -0.02919(19) 0.07348(17) 0.0395(5) Uani d . 1 . .
    C C6 0.2956(2) -0.10087(18) 0.13567(16) 0.0368(5) Uani d . 1 . .
    C C7 0.2878(3) -0.21931(19) 0.08362(17) 0.0416(5) Uani d . 1 . .
    C C8 0.1900(3) -0.3086(2) 0.1158(2) 0.0586(7) Uani d . 1 . .
    H H8 0.1293 -0.2939 0.1701 0.070 Uiso calc R 1 . .
    C C9 0.1835(4) -0.4189(2) 0.0668(2) 0.0736(9) Uani d . 1 . .
    H H9 0.1187 -0.4784 0.0887 0.088 Uiso calc R 1 . .
    C C10 0.2724(4) -0.4419(2) -0.0146(2) 0.0737(9) Uani d . 1 . .
    H H10 0.2667 -0.5166 -0.0476 0.088 Uiso calc R 1 . .
    C C11 0.3686(4) -0.3545(2) -0.0462(2) 0.0672(8) Uani d . 1 . .
    H H11 0.4291 -0.3699 -0.1006 0.081 Uiso calc R 1 . .
    C C12 0.3768(3) -0.2433(2) 0.00211(18) 0.0501(6) Uani d . 1 . .
    H H12 0.4424 -0.1843 -0.0202 0.060 Uiso calc R 1 . .
    C C13 0.0213(3) 0.00010(18) 0.34823(17) 0.0396(5) Uani d . 1 . .
    H H13 0.0474 -0.0661 0.3316 0.047 Uiso calc R 1 . .
    C C14 -0.1203(3) -0.0034(2) 0.38561(19) 0.0464(6) Uani d . 1 . .
    H H14 -0.1876 -0.0707 0.3942 0.056 Uiso calc R 1 . .
    C C15 -0.1606(3) 0.0934(2) 0.40997(18) 0.0463(6) Uani d . 1 . .
    H H15 -0.2558 0.0926 0.4349 0.056 Uiso calc R 1 . .
    C C16 -0.0576(3) 0.1920(2) 0.39698(17) 0.0413(5) Uani d . 1 . .
    H H16 -0.0826 0.2587 0.4129 0.050 Uiso calc R 1 . .
    C C17 0.0833(2) 0.19055(17) 0.36005(15) 0.0322(5) Uani d . 1 . .
    C C18 0.2045(2) 0.29384(17) 0.34868(16) 0.0348(5) Uani d . 1 . .
    C C19 0.1721(3) 0.40061(18) 0.35581(17) 0.0387(5) Uani d . 1 . .
    C C20 0.0436(3) 0.3987(2) 0.2929(2) 0.0516(6) Uani d . 1 . .
    H H20 -0.0242 0.3298 0.2481 0.062 Uiso calc R 1 . .
    C C21 0.0160(4) 0.4993(2) 0.2966(2) 0.0644(8) Uani d . 1 . .
    H H21 -0.0702 0.4977 0.2541 0.077 Uiso calc R 1 . .
    C C22 0.1154(4) 0.6011(2) 0.3627(2) 0.0652(8) Uani d . 1 . .
    H H22 0.0971 0.6684 0.3641 0.078 Uiso calc R 1 . .
    C C23 0.2412(4) 0.6044(2) 0.4266(2) 0.0614(7) Uani d . 1 . .
    H H23 0.3073 0.6736 0.4719 0.074 Uiso calc R 1 . .
    C C24 0.2703(3) 0.50456(19) 0.42393(19) 0.0496(6) Uani d . 1 . .
    H H24 0.3557 0.5070 0.4678 0.060 Uiso calc R 1 . .
    C C25 0.5679(5) 0.6853(5) 0.2243(3) 0.145(2) Uani d . 1 . .
    H H25A 0.5795 0.7050 0.1586 0.217 Uiso calc R 1 . .
    H H25B 0.5336 0.7397 0.2742 0.217 Uiso calc R 1 . .
    H H25C 0.4915 0.6106 0.2105 0.217 Uiso calc R 1 . .
    C C26 0.7191(4) 0.6861(2) 0.2698(2) 0.0583(7) Uani d . 1 . .
    C C27 0.7140(4) 0.6509(3) 0.3687(3) 0.0836(10) Uani d . 1 . .
    H H27A 0.8184 0.6597 0.3968 0.125 Uiso calc R 1 . .
    H H27B 0.6489 0.5724 0.3527 0.125 Uiso calc R 1 . .
    H H27C 0.6714 0.6975 0.4208 0.125 Uiso calc R 1 . .
loop_
    _atom_site_aniso_label
    _atom_site_aniso_U_11
    _atom_site_aniso_U_22
    _atom_site_aniso_U_33
    _atom_site_aniso_U_12
    _atom_site_aniso_U_13
    _atom_site_aniso_U_23
    Ni1 0.03109(17) 0.04030(18) 0.02937(16) 0.01737(13) 0.00755(12) 0.00847(12)
    Cl1 0.0403(3) 0.0461(3) 0.0298(3) 0.0176(2) 0.0057(2) 0.0091(2)
    Cl2 0.0343(3) 0.0692(4) 0.0458(3) 0.0239(3) 0.0149(3) 0.0207(3)
    O1 0.0746(13) 0.0499(10) 0.0325(8) 0.0323(9) -0.0012(8) 0.0069(7)
    O2 0.0356(10) 0.0444(9) 0.0774(12) 0.0109(8) 0.0200(9) 0.0219(8)
    O3 0.0952(19) 0.0966(17) 0.1112(19) 0.0373(14) 0.0510(16) 0.0313(14)
    N1 0.0432(11) 0.0461(10) 0.0289(10) 0.0238(9) 0.0058(8) 0.0106(8)
    N2 0.0323(10) 0.0534(11) 0.0329(10) 0.0193(9) 0.0071(8) 0.0139(8)
    N3 0.0315(10) 0.0380(10) 0.0407(10) 0.0110(8) 0.0092(8) 0.0119(8)
    N4 0.0311(10) 0.0380(10) 0.0303(9) 0.0151(8) 0.0043(7) 0.0081(7)
    C1 0.0470(15) 0.0607(15) 0.0455(14) 0.0250(12) 0.0089(11) 0.0179(12)
    C2 0.0610(18) 0.0815(19) 0.0443(15) 0.0328(15) 0.0056(13) 0.0294(14)
    C3 0.0678(19) 0.093(2) 0.0307(13) 0.0324(16) 0.0005(12) 0.0163(14)
    C4 0.0563(17) 0.0718(17) 0.0315(12) 0.0300(14) 0.0017(11) 0.0081(12)
    C5 0.0318(12) 0.0545(14) 0.0316(12) 0.0171(11) 0.0052(9) 0.0085(10)
    C6 0.0321(12) 0.0482(13) 0.0306(11) 0.0163(10) 0.0076(9) 0.0081(10)
    C7 0.0412(14) 0.0467(13) 0.0305(12) 0.0147(11) -0.0003(10) 0.0016(10)
    C8 0.0563(17) 0.0578(17) 0.0501(15) 0.0099(13) 0.0131(13) 0.0068(12)
    C9 0.084(2) 0.0482(17) 0.069(2) 0.0041(15) 0.0085(17) 0.0073(14)
    C10 0.109(3) 0.0476(16) 0.0538(17) 0.0278(17) 0.0028(17) -0.0041(13)
    C11 0.094(2) 0.0696(19) 0.0435(15) 0.0437(18) 0.0186(15) 0.0057(13)
    C12 0.0602(17) 0.0531(15) 0.0385(13) 0.0252(13) 0.0129(12) 0.0076(11)
    C13 0.0404(13) 0.0410(12) 0.0396(12) 0.0156(11) 0.0067(10) 0.0130(10)
    C14 0.0387(14) 0.0510(14) 0.0494(14) 0.0098(11) 0.0110(11) 0.0198(11)
    C15 0.0319(13) 0.0618(15) 0.0475(14) 0.0174(11) 0.0137(11) 0.0165(12)
    C16 0.0348(13) 0.0499(14) 0.0420(13) 0.0215(11) 0.0093(10) 0.0088(10)
    C17 0.0311(12) 0.0379(11) 0.0268(10) 0.0131(9) 0.0026(9) 0.0064(8)
    C18 0.0328(12) 0.0382(11) 0.0319(11) 0.0141(10) 0.0039(9) 0.0053(9)
    C19 0.0379(13) 0.0387(12) 0.0421(12) 0.0174(10) 0.0123(10) 0.0098(10)
    C20 0.0562(16) 0.0506(14) 0.0491(14) 0.0266(13) -0.0020(12) 0.0073(11)
    C21 0.077(2) 0.0723(19) 0.0619(18) 0.0486(17) 0.0068(15) 0.0216(15)
    C22 0.086(2) 0.0531(17) 0.0743(19) 0.0423(16) 0.0262(17) 0.0230(15)
    C23 0.0629(19) 0.0396(14) 0.0752(19) 0.0170(13) 0.0205(15) 0.0050(13)
    C24 0.0458(15) 0.0444(14) 0.0553(15) 0.0162(11) 0.0096(12) 0.0077(11)
    C25 0.119(4) 0.261(6) 0.089(3) 0.113(4) 0.001(3) 0.051(3)
    C26 0.0649(19) 0.0529(16) 0.0536(16) 0.0272(14) 0.0089(15) 0.0010(12)
    C27 0.090(3) 0.101(2) 0.073(2) 0.049(2) 0.0144(18) 0.0263(18)
_geom_special_details
;
All e.s.d.'s (except the e.s.d. in the dihedral angle between two l.s. planes)
are estimated using the full covariance matrix. The cell e.s.d.'s are taken
into account individually in the estimation of e.s.d.'s in distances, angles
and torsion angles; correlations between e.s.d.'s in cell parameters are only
used when they are defined by crystal symmetry. An approximate (isotropic)
treatment of cell e.s.d.'s is used for estimating e.s.d.'s involving l.s.
planes.
;
loop_
    _geom_bond_atom_site_label_1
    _geom_bond_atom_site_label_2
    _geom_bond_site_symmetry_2
    _geom_bond_distance
    _geom_bond_publ_flag
    Ni1 N3 . 2.0344(18) y
    Ni1 N1 . 2.0418(18) y
    Ni1 N4 . 2.0879(17) y
    Ni1 N2 . 2.1188(17) y
    Ni1 Cl1 . 2.3944(6) y
    Ni1 Cl2 . 2.4153(7) y
    O1 N1 . 1.373(2) ?
    O1 H1 . 0.8200 ?
    O2 N3 . 1.383(2) ?
    O2 H2 . 0.8200 ?
    O3 C26 . 1.200(3) ?
    N1 C6 . 1.290(3) ?
    N2 C1 . 1.328(3) ?
    N2 C5 . 1.352(3) ?
    N3 C18 . 1.292(3) ?
    N4 C13 . 1.335(3) ?
    N4 C17 . 1.356(3) ?
    C1 C2 . 1.389(3) ?
    C1 H1A . 0.9300 ?
    C2 C3 . 1.363(4) ?
    C2 H2A . 0.9300 ?
    C3 C4 . 1.381(4) ?
    C3 H3 . 0.9300 ?
    C4 C5 . 1.392(3) ?
    C4 H4 . 0.9300 ?
    C5 C6 . 1.488(3) ?
    C6 C7 . 1.477(3) ?
    C7 C12 . 1.387(3) ?
    C7 C8 . 1.392(3) ?
    C8 C9 . 1.380(4) ?
    C8 H8 . 0.9300 ?
    C9 C10 . 1.382(4) ?
    C9 H9 . 0.9300 ?
    C10 C11 . 1.365(4) ?
    C10 H10 . 0.9300 ?
    C11 C12 . 1.384(3) ?
    C11 H11 . 0.9300 ?
    C12 H12 . 0.9300 ?
    C13 C14 . 1.379(3) ?
    C13 H13 . 0.9300 ?
    C14 C15 . 1.370(3) ?
    C14 H14 . 0.9300 ?
    C15 C16 . 1.381(3) ?
    C15 H15 . 0.9300 ?
    C16 C17 . 1.382(3) ?
    C16 H16 . 0.9300 ?
    C17 C18 . 1.486(3) ?
    C18 C19 . 1.477(3) ?
    C19 C20 . 1.386(3) ?
    C19 C24 . 1.393(3) ?
    C20 C21 . 1.386(3) ?
    C20 H20 . 0.9300 ?
    C21 C22 . 1.371(4) ?
    C21 H21 . 0.9300 ?
    C22 C23 . 1.367(4) ?
    C22 H22 . 0.9300 ?
    C23 C24 . 1.386(3) ?
    C23 H23 . 0.9300 ?
    C24 H24 . 0.9300 ?
    C25 C26 . 1.464(5) ?
    C25 H25A . 0.9600 ?
    C25 H25B . 0.9600 ?
    C25 H25C . 0.9600 ?
    C26 C27 . 1.477(4) ?
    C27 H27A . 0.9600 ?
    C27 H27B . 0.9600 ?
    C27 H27C . 0.9600 ?
loop_
    _geom_angle_atom_site_label_1
    _geom_angle_atom_site_label_2
    _geom_angle_atom_site_label_3
    _geom_angle_site_symmetry_1
    _geom_angle_site_symmetry_3
    _geom_angle
    _geom_angle_publ_flag
    N3 Ni1 N1 . . 170.18(7) y
    N3 Ni1 N4 . . 76.84(7) y
    N1 Ni1 N4 . . 99.25(7) y
    N3 Ni1 N2 . . 94.03(7) y
    N1 Ni1 N2 . . 76.92(7) y
    N4 Ni1 N2 . . 91.16(7) y
    N3 Ni1 Cl1 . . 99.43(5) y
    N1 Ni1 Cl1 . . 89.47(5) y
    N4 Ni1 Cl1 . . 89.49(5) y
    N2 Ni1 Cl1 . . 166.31(5) y
    N3 Ni1 Cl2 . . 87.94(5) y
    N1 Ni1 Cl2 . . 95.62(6) y
    N4 Ni1 Cl2 . . 164.76(5) y
    N2 Ni1 Cl2 . . 88.97(5) y
    Cl1 Ni1 Cl2 . . 93.97(2) y
    N1 O1 H1 . . 109.5 ?
    N3 O2 H2 . . 109.5 ?
    C6 N1 O1 . . 115.73(17) ?
    C6 N1 Ni1 . . 120.35(15) ?
    O1 N1 Ni1 . . 123.85(12) ?
    C1 N2 C5 . . 118.66(19) ?
    C1 N2 Ni1 . . 127.91(16) ?
    C5 N2 Ni1 . . 113.37(14) ?
    C18 N3 O2 . . 116.43(18) ?
    C18 N3 Ni1 . . 120.22(14) ?
    O2 N3 Ni1 . . 122.03(13) ?
    C13 N4 C17 . . 117.97(18) ?
    C13 N4 Ni1 . . 127.23(15) ?
    C17 N4 Ni1 . . 114.43(13) ?
    N2 C1 C2 . . 123.1(2) ?
    N2 C1 H1A . . 118.4 ?
    C2 C1 H1A . . 118.4 ?
    C3 C2 C1 . . 118.1(2) ?
    C3 C2 H2A . . 121.0 ?
    C1 C2 H2A . . 121.0 ?
    C2 C3 C4 . . 120.1(2) ?
    C2 C3 H3 . . 119.9 ?
    C4 C3 H3 . . 119.9 ?
    C3 C4 C5 . . 118.7(2) ?
    C3 C4 H4 . . 120.6 ?
    C5 C4 H4 . . 120.6 ?
    N2 C5 C4 . . 121.2(2) ?
    N2 C5 C6 . . 116.14(18) ?
    C4 C5 C6 . . 122.6(2) ?
    N1 C6 C7 . . 125.2(2) ?
    N1 C6 C5 . . 113.03(19) ?
    C7 C6 C5 . . 121.78(18) ?
    C12 C7 C8 . . 119.1(2) ?
    C12 C7 C6 . . 120.7(2) ?
    C8 C7 C6 . . 120.2(2) ?
    C9 C8 C7 . . 119.8(3) ?
    C9 C8 H8 . . 120.1 ?
    C7 C8 H8 . . 120.1 ?
    C8 C9 C10 . . 120.7(3) ?
    C8 C9 H9 . . 119.7 ?
    C10 C9 H9 . . 119.7 ?
    C11 C10 C9 . . 119.7(3) ?
    C11 C10 H10 . . 120.1 ?
    C9 C10 H10 . . 120.1 ?
    C10 C11 C12 . . 120.4(3) ?
    C10 C11 H11 . . 119.8 ?
    C12 C11 H11 . . 119.8 ?
    C11 C12 C7 . . 120.3(2) ?
    C11 C12 H12 . . 119.9 ?
    C7 C12 H12 . . 119.9 ?
    N4 C13 C14 . . 122.8(2) ?
    N4 C13 H13 . . 118.6 ?
    C14 C13 H13 . . 118.6 ?
    C15 C14 C13 . . 119.2(2) ?
    C15 C14 H14 . . 120.4 ?
    C13 C14 H14 . . 120.4 ?
    C14 C15 C16 . . 119.0(2) ?
    C14 C15 H15 . . 120.5 ?
    C16 C15 H15 . . 120.5 ?
    C15 C16 C17 . . 119.2(2) ?
    C15 C16 H16 . . 120.4 ?
    C17 C16 H16 . . 120.4 ?
    N4 C17 C16 . . 121.86(19) ?
    N4 C17 C18 . . 115.20(18) ?
    C16 C17 C18 . . 122.9(2) ?
    N3 C18 C19 . . 125.41(19) ?
    N3 C18 C17 . . 112.33(19) ?
    C19 C18 C17 . . 122.25(18) ?
    C20 C19 C24 . . 118.9(2) ?
    C20 C19 C18 . . 120.0(2) ?
    C24 C19 C18 . . 121.1(2) ?
    C19 C20 C21 . . 120.2(2) ?
    C19 C20 H20 . . 119.9 ?
    C21 C20 H20 . . 119.9 ?
    C22 C21 C20 . . 120.2(3) ?
    C22 C21 H21 . . 119.9 ?
    C20 C21 H21 . . 119.9 ?
    C23 C22 C21 . . 120.4(3) ?
    C23 C22 H22 . . 119.8 ?
    C21 C22 H22 . . 119.8 ?
    C22 C23 C24 . . 120.1(3) ?
    C22 C23 H23 . . 119.9 ?
    C24 C23 H23 . . 119.9 ?
    C23 C24 C19 . . 120.2(2) ?
    C23 C24 H24 . . 119.9 ?
    C19 C24 H24 . . 119.9 ?
    C26 C25 H25A . . 109.5 ?
    C26 C25 H25B . . 109.5 ?
    H25A C25 H25B . . 109.5 ?
    C26 C25 H25C . . 109.5 ?
    H25A C25 H25C . . 109.5 ?
    H25B C25 H25C . . 109.5 ?
    O3 C26 C25 . . 123.1(3) ?
    O3 C26 C27 . . 122.5(3) ?
    C25 C26 C27 . . 114.4(3) ?
    C26 C27 H27A . . 109.5 ?
    C26 C27 H27B . . 109.5 ?
    H27A C27 H27B . . 109.5 ?
    C26 C27 H27C . . 109.5 ?
    H27A C27 H27C . . 109.5 ?
    H27B C27 H27C . . 109.5 ?
loop_
    _geom_torsion_atom_site_label_1
    _geom_torsion_atom_site_label_2
    _geom_torsion_atom_site_label_3
    _geom_torsion_atom_site_label_4
    _geom_torsion_site_symmetry_1
    _geom_torsion_site_symmetry_2
    _geom_torsion_site_symmetry_3
    _geom_torsion_site_symmetry_4
    _geom_torsion
    _geom_torsion_publ_flag
    N3 Ni1 N1 C6 . . . . 26.9(5) ?
    N4 Ni1 N1 C6 . . . . 92.66(17) ?
    N2 Ni1 N1 C6 . . . . 3.62(17) ?
    Cl1 Ni1 N1 C6 . . . . -177.94(17) ?
    Cl2 Ni1 N1 C6 . . . . -84.00(17) ?
    N3 Ni1 N1 O1 . . . . -156.4(4) ?
    N4 Ni1 N1 O1 . . . . -90.70(17) ?
    N2 Ni1 N1 O1 . . . . -179.74(18) ?
    Cl1 Ni1 N1 O1 . . . . -1.30(16) ?
    Cl2 Ni1 N1 O1 . . . . 92.64(16) ?
    N3 Ni1 N2 C1 . . . . 3.12(19) ?
    N1 Ni1 N2 C1 . . . . 179.2(2) ?
    N4 Ni1 N2 C1 . . . . 80.01(19) ?
    Cl1 Ni1 N2 C1 . . . . 172.62(17) ?
    Cl2 Ni1 N2 C1 . . . . -84.74(18) ?
    N3 Ni1 N2 C5 . . . . -179.93(15) ?
    N1 Ni1 N2 C5 . . . . -3.81(14) ?
    N4 Ni1 N2 C5 . . . . -103.04(15) ?
    Cl1 Ni1 N2 C5 . . . . -10.4(3) ?
    Cl2 Ni1 N2 C5 . . . . 92.21(14) ?
    N1 Ni1 N3 C18 . . . . 59.8(5) ?
    N4 Ni1 N3 C18 . . . . -7.67(16) ?
    N2 Ni1 N3 C18 . . . . 82.58(17) ?
    Cl1 Ni1 N3 C18 . . . . -94.92(16) ?
    Cl2 Ni1 N3 C18 . . . . 171.40(16) ?
    N1 Ni1 N3 O2 . . . . -106.6(4) ?
    N4 Ni1 N3 O2 . . . . -174.12(17) ?
    N2 Ni1 N3 O2 . . . . -83.87(16) ?
    Cl1 Ni1 N3 O2 . . . . 98.64(15) ?
    Cl2 Ni1 N3 O2 . . . . 4.95(15) ?
    N3 Ni1 N4 C13 . . . . -171.15(18) ?
    N1 Ni1 N4 C13 . . . . 18.03(18) ?
    N2 Ni1 N4 C13 . . . . 94.97(17) ?
    Cl1 Ni1 N4 C13 . . . . -71.35(16) ?
    Cl2 Ni1 N4 C13 . . . . -174.69(13) ?
    N3 Ni1 N4 C17 . . . . 1.61(13) ?
    N1 Ni1 N4 C17 . . . . -169.20(13) ?
    N2 Ni1 N4 C17 . . . . -92.26(14) ?
    Cl1 Ni1 N4 C17 . . . . 101.42(13) ?
    Cl2 Ni1 N4 C17 . . . . -1.9(3) ?
    C5 N2 C1 C2 . . . . -1.4(3) ?
    Ni1 N2 C1 C2 . . . . 175.42(19) ?
    N2 C1 C2 C3 . . . . 0.2(4) ?
    C1 C2 C3 C4 . . . . 1.3(4) ?
    C2 C3 C4 C5 . . . . -1.6(4) ?
    C1 N2 C5 C4 . . . . 1.1(3) ?
    Ni1 N2 C5 C4 . . . . -176.19(18) ?
    C1 N2 C5 C6 . . . . -178.99(19) ?
    Ni1 N2 C5 C6 . . . . 3.7(2) ?
    C3 C4 C5 N2 . . . . 0.4(4) ?
    C3 C4 C5 C6 . . . . -179.5(2) ?
    O1 N1 C6 C7 . . . . 0.3(3) ?
    Ni1 N1 C6 C7 . . . . 177.24(16) ?
    O1 N1 C6 C5 . . . . -179.56(17) ?
    Ni1 N1 C6 C5 . . . . -2.7(3) ?
    N2 C5 C6 N1 . . . . -0.9(3) ?
    C4 C5 C6 N1 . . . . 179.0(2) ?
    N2 C5 C6 C7 . . . . 179.2(2) ?
    C4 C5 C6 C7 . . . . -0.9(3) ?
    N1 C6 C7 C12 . . . . -121.8(3) ?
    C5 C6 C7 C12 . . . . 58.1(3) ?
    N1 C6 C7 C8 . . . . 58.4(3) ?
    C5 C6 C7 C8 . . . . -121.7(2) ?
    C12 C7 C8 C9 . . . . 0.2(4) ?
    C6 C7 C8 C9 . . . . -179.9(2) ?
    C7 C8 C9 C10 . . . . -0.4(5) ?
    C8 C9 C10 C11 . . . . 0.6(5) ?
    C9 C10 C11 C12 . . . . -0.5(5) ?
    C10 C11 C12 C7 . . . . 0.3(4) ?
    C8 C7 C12 C11 . . . . -0.2(4) ?
    C6 C7 C12 C11 . . . . -180.0(2) ?
    C17 N4 C13 C14 . . . . 0.4(3) ?
    Ni1 N4 C13 C14 . . . . 172.90(16) ?
    N4 C13 C14 C15 . . . . 0.3(3) ?
    C13 C14 C15 C16 . . . . -0.4(3) ?
    C14 C15 C16 C17 . . . . -0.1(3) ?
    C13 N4 C17 C16 . . . . -0.9(3) ?
    Ni1 N4 C17 C16 . . . . -174.40(16) ?
    C13 N4 C17 C18 . . . . 177.00(17) ?
    Ni1 N4 C17 C18 . . . . 3.5(2) ?
    C15 C16 C17 N4 . . . . 0.8(3) ?
    C15 C16 C17 C18 . . . . -176.94(19) ?
    O2 N3 C18 C19 . . . . -0.9(3) ?
    Ni1 N3 C18 C19 . . . . -168.04(16) ?
    O2 N3 C18 C17 . . . . 178.61(16) ?
    Ni1 N3 C18 C17 . . . . 11.4(2) ?
    N4 C17 C18 N3 . . . . -9.5(3) ?
    C16 C17 C18 N3 . . . . 168.4(2) ?
    N4 C17 C18 C19 . . . . 170.02(18) ?
    C16 C17 C18 C19 . . . . -12.1(3) ?
    N3 C18 C19 C20 . . . . 127.1(3) ?
    C17 C18 C19 C20 . . . . -52.4(3) ?
    N3 C18 C19 C24 . . . . -51.9(3) ?
    C17 C18 C19 C24 . . . . 128.6(2) ?
    C24 C19 C20 C21 . . . . 1.3(4) ?
    C18 C19 C20 C21 . . . . -177.7(2) ?
    C19 C20 C21 C22 . . . . -0.2(4) ?
    C20 C21 C22 C23 . . . . -0.9(4) ?
    C21 C22 C23 C24 . . . . 0.8(4) ?
    C22 C23 C24 C19 . . . . 0.3(4) ?
    C20 C19 C24 C23 . . . . -1.4(4) ?
    C18 C19 C24 C23 . . . . 177.6(2) ?
loop_
    _geom_hbond_atom_site_label_D
    _geom_hbond_atom_site_label_H
    _geom_hbond_atom_site_label_A
    _geom_hbond_site_symmetry_A
    _geom_hbond_distance_DH
    _geom_hbond_distance_HA
    _geom_hbond_distance_DA
    _geom_hbond_angle_DHA
    O2 H2 Cl2 . 0.82 2.27 2.9582(18) 142.0
    O1 H1 Cl1 2_656 0.82 2.91 3.4612(16) 126.9
    O1 H1 Cl1 . 0.82 2.37 3.0542(16) 141.1
data_global
_journal_date_recd_electronic     2008-12-24
_journal_date_accepted     2008-12-25
_journal_name_full     'Acta Crystallographica, Section E'
_journal_year     2009
_journal_volume     65
_journal_issue      2
_journal_page_first     m155
_journal_page_last     m155
_journal_paper_category     QM
_journal_coeditor_code     AT2700
_publ_contact_author_name     'Jing-Zhou Yin'
_publ_contact_author_address
;
Jiangsu Key Laboratory for Chemistry of Low-dimensional Materials
Department of Chemistry
Huaiyin Teachers College
Huai'an 223300
People's Republic of China
;
_publ_contact_author_email     'liugx@live.com'
_publ_contact_author_fax     ?
_publ_contact_author_phone     ?
_publ_section_title
;
Dichloridobis(phenyl 2-pyridyl ketone oxime)nickel(II) acetone solvate
;
loop_
    _publ_author_name
    _publ_author_address
    'Yin, Jing-Zhou'
;
Jiangsu Key Laboratory for Chemistry of Low-dimensional Materials
Department of Chemistry
Huaiyin Teachers College
Huai'an 223300
People's Republic of China
;
    'Liu, Guang-Xiang'
;
Anhui Key Laboratory of Functional Coordination Compounds
School of Chemistry and Chemical Engineering
Anqing Normal University
Anqing 246003
People's Republic of China
;
