# Supplementary material for: Dichloridobis(phenyl 2-pyridyl ketone oxime)nickel(II) acetone solvate
Source: Acta Crystallogr Sect E Struct Rep Online. 2009 Jan 8;65(Pt 2):m155. doi: 10.1107/S1600536808043961 (PMC2968227; doi:10.1107/S1600536808043961)
Supplement: Supplementary file 2 [file e-65-0m155-Isup2.hkl]

# 
# h,k,l, Fc-squared, Fo-squared, sigma(Fo-squared) and status flag 
# 
data_I
_shelx_title ' rrr in P-1' 
_shelx_refln_list_code          4 
_shelx_F_calc_maximum      148.61 
_exptl_crystal_F_000       604.00 
_reflns_d_resolution_high  0.8409 
 
loop_ 
 _symmetry_equiv_pos_as_xyz 
 'x, y, z' 
 '-x, -y, -z' 
 
_cell_length_a     9.0367 
_cell_length_b    12.9142 
_cell_length_c    13.0664 
_cell_angle_alpha 105.439 
_cell_angle_beta   92.232 
_cell_angle_gamma 108.183 
 
_shelx_F_squared_multiplier     1.000 
 
loop_ 
 _refln_index_h 
 _refln_index_k 
 _refln_index_l 
 _refln_F_squared_calc 
 _refln_F_squared_meas 
 _refln_F_squared_sigma 
 _refln_observed_status 
   2   0   0     8298.33     8309.62    226.26 o 
   3   0   0     1635.38     1522.44     45.83 o 
   4   0   0     1924.85     1768.24     54.23 o 
   5   0   0      530.33      535.90     22.36 o 
   6   0   0       94.33       96.97      9.77 o 
   7   0   0       90.61       81.40     10.39 o 
   8   0   0        9.03       10.41      6.42 o 
   9   0   0        9.83        4.70      7.04 o 
  10   0   0      123.00      112.39     14.75 o 
 -10   1   0        2.35        3.73      7.01 o 
  -9   1   0      154.01      151.75     10.34 o 
  -8   1   0      227.77      233.45     16.85 o 
  -7   1   0      124.05      112.54     11.27 o 
  -6   1   0       64.50       82.22      8.80 o 
  -5   1   0       84.83       73.93      7.37 o 
  -4   1   0     2669.12     2808.35     81.49 o 
  -3   1   0      816.45      830.81     26.60 o 
  -2   1   0      447.78      485.20     15.70 o 
  -1   1   0       16.25       16.78      1.32 o 
   0   1   0     8635.67     7592.30    214.39 o 
   1   1   0     3824.75     3938.23     63.64 o 
   2   1   0      460.94      498.65     12.26 o 
   3   1   0      691.61      685.87     23.93 o 
   4   1   0     1269.54     1197.98     39.57 o 
   5   1   0       53.17       52.11      6.99 o 
   6   1   0      358.02      318.14     17.91 o 
   7   1   0      678.82      670.32     30.15 o 
   8   1   0      540.53      518.08     27.17 o 
   9   1   0       18.35        0.13      6.31 o 
 -10   2   0       15.46       19.86      5.82 o 
  -9   2   0      273.43      298.16     14.06 o 
  -8   2   0      456.16      457.82     16.76 o 
  -7   2   0      100.91      104.01     10.67 o 
  -6   2   0       71.55       76.71      8.38 o 
  -5   2   0      736.29      758.10     27.30 o 
  -4   2   0     1122.54     1216.17     38.07 o 
  -3   2   0       21.57       16.34      2.67 o 
  -2   2   0      269.24      288.10     14.31 o 
  -1   2   0     6426.40     6842.12    191.17 o 
   0   2   0       93.17       86.52      2.30 o 
   1   2   0      360.53      358.37      7.12 o 
   2   2   0       43.23       51.56      9.05 o 
   3   2   0      205.72      199.64      7.43 o 
   4   2   0      404.79      391.67     17.69 o 
   5   2   0       24.95       36.48      6.51 o 
   6   2   0       11.99       14.97      6.00 o 
   7   2   0      151.23      135.26     13.48 o 
   8   2   0      427.93      423.34     24.70 o 
   9   2   0        0.30        4.43      6.70 o 
 -10   3   0        5.12        8.43      4.95 o 
  -9   3   0      172.23      163.87     10.61 o 
  -8   3   0      139.44      144.03      9.28 o 
  -7   3   0      293.25      290.71     12.07 o 
  -6   3   0      308.99      325.99     14.04 o 
  -5   3   0      203.95      155.49      7.15 o 
  -4   3   0      863.94      781.84     25.75 o 
  -3   3   0        0.55        2.41      1.25 o 
  -2   3   0     4379.11     4912.37     96.73 o 
  -1   3   0     1362.68     1525.50     30.99 o 
   0   3   0       88.07       97.68      2.97 o 
   1   3   0      553.82      526.57     10.21 o 
   2   3   0      780.68      783.51     14.93 o 
   3   3   0     6105.59     5956.06    119.85 o 
   4   3   0      680.98      652.21     18.24 o 
   5   3   0       10.46        8.51      5.23 o 
   6   3   0        5.37        4.12      5.45 o 
   7   3   0       58.33       46.40      9.26 o 
   8   3   0        0.50        0.00      4.76 o 
   9   3   0       14.05        4.59      6.99 o 
 -10   4   0      206.60      206.43     12.37 o 
  -9   4   0      140.81      153.84     10.26 o 
  -8   4   0      243.64      237.62     11.70 o 
  -7   4   0        1.49        4.62      3.21 o 
  -6   4   0       97.59       90.81      6.15 o 
  -5   4   0       15.33       17.52      2.88 o 
  -4   4   0      705.90      703.00     17.44 o 
  -3   4   0      130.85      136.37      7.37 o 
  -2   4   0      676.41      782.60     17.16 o 
  -1   4   0    11689.78    12256.81    238.32 o 
   0   4   0     6183.38     6126.35     99.06 o 
   2   4   0      602.05      600.30     13.59 o 
   3   4   0      153.91      109.15      8.38 o 
   4   4   0      492.52      455.35     14.66 o 
   5   4   0        6.99        8.18      3.46 o 
   6   4   0       47.82       34.01      8.14 o 
   7   4   0      145.68      154.14     14.80 o 
   8   4   0        6.13        9.84      7.32 o 
 -10   5   0      131.77      149.68     14.00 o 
  -9   5   0      727.42      703.09     31.68 o 
  -8   5   0      407.67      426.19     15.90 o 
  -7   5   0       45.95       43.47      5.22 o 
  -6   5   0      543.83      557.68     16.52 o 
  -5   5   0       23.83       20.53      4.57 o 
  -4   5   0      135.65      122.70      5.41 o 
  -3   5   0      375.03      379.93      9.95 o 
  -2   5   0     5168.68     5608.52    160.14 o 
  -1   5   0       38.38       37.61      2.39 o 
   0   5   0     2336.25     2388.56     40.46 o 
   1   5   0     5377.13     5190.40     85.06 o 
   2   5   0       12.20       16.92      1.97 o 
   3   5   0      139.20      126.89      6.90 o 
   4   5   0       99.73      101.25      6.87 o 
   5   5   0        9.42        7.34      3.37 o 
   6   5   0      183.65      181.42     15.09 o 
   7   5   0       23.56       17.09      7.85 o 
   8   5   0        1.32        0.00      6.51 o 
 -10   6   0        0.88        4.83      6.35 o 
  -9   6   0      230.35      238.63     18.35 o 
  -8   6   0      423.58      452.40     16.45 o 
  -7   6   0       24.96       23.37      4.37 o 
  -6   6   0     1232.77     1206.57     29.48 o 
  -5   6   0     1100.76     1152.66     39.00 o 
  -4   6   0      267.77      287.65     20.10 o 
  -3   6   0      343.45      247.94     14.53 o 
  -2   6   0     6772.38     7254.54    206.17 o 
  -1   6   0     3074.32     3366.70     56.31 o 
   0   6   0      373.33      401.57      9.13 o 
   1   6   0     4320.79     4104.52     68.38 o 
   2   6   0      820.27      710.45     23.04 o 
   3   6   0      288.99      270.27     12.96 o 
   4   6   0      172.18      175.69      9.28 o 
   5   6   0      163.64      165.10      9.58 o 
   6   6   0       27.90       36.66      7.08 o 
   7   6   0        1.90        6.11      6.42 o 
 -10   7   0      139.44      182.88     17.56 o 
  -9   7   0       23.08       18.48      7.56 o 
  -8   7   0       20.07       13.30      6.24 o 
  -7   7   0      519.83      568.65     27.39 o 
  -6   7   0       12.96       21.81      5.91 o 
  -5   7   0      537.06      518.77     23.75 o 
  -4   7   0       94.00       86.19      8.42 o 
  -3   7   0     1674.35     1845.03     58.91 o 
  -2   7   0      617.62      577.03     22.43 o 
  -1   7   0      582.63      608.82     12.82 o 
   0   7   0       58.17       55.60      3.30 o 
   1   7   0     1076.91     1148.72     22.05 o 
   2   7   0     1219.20     1151.73     41.90 o 
   3   7   0      228.36      227.68     10.15 o 
   4   7   0       41.26       39.60      5.18 o 
   5   7   0        1.80        0.00      3.16 o 
   6   7   0      205.35      203.14     11.73 o 
   7   7   0        0.01        0.00      5.80 o 
 -10   8   0      614.03      702.63     36.48 o 
  -9   8   0      266.94      295.16     21.37 o 
  -8   8   0      165.26      175.66     15.61 o 
  -7   8   0        8.31        4.15      4.63 o 
  -6   8   0     1232.55     1196.92     45.56 o 
  -5   8   0        4.49        0.00      3.44 o 
  -4   8   0      283.27      272.81     15.42 o 
  -3   8   0      318.49      343.04     17.07 o 
  -2   8   0      138.35      145.47     10.06 o 
  -1   8   0      416.21      428.19     13.83 o 
   0   8   0     1104.46     1061.86     20.79 o 
   1   8   0      443.77      426.29     22.40 o 
   2   8   0       41.92       36.44      4.48 o 
   3   8   0      161.37      168.61     14.85 o 
   4   8   0       62.88       64.11      6.43 o 
   5   8   0        9.66        9.21      4.17 o 
   6   8   0        5.73        2.22      3.89 o 
 -10   9   0       61.11       68.92     12.48 o 
  -9   9   0       64.24       75.89     12.13 o 
  -8   9   0        3.98       15.35      7.10 o 
  -7   9   0        5.97       12.59      6.40 o 
  -6   9   0      280.98      313.70     19.23 o 
  -5   9   0        2.91        0.00      3.68 o 
  -4   9   0     1170.46     1163.84     42.63 o 
  -3   9   0     1062.79     1085.01     39.21 o 
  -2   9   0      255.70      258.09     14.61 o 
  -1   9   0      218.38      205.14      9.15 o 
   0   9   0      700.91      706.85     30.83 o 
   1   9   0      759.10      796.33     23.85 o 
   2   9   0      156.55      166.96      8.94 o 
   3   9   0       15.59       12.70      3.95 o 
   4   9   0       43.15       47.24      6.12 o 
   5   9   0       13.42       19.96      5.28 o 
  -9  10   0        1.29        0.00      6.22 o 
  -8  10   0       69.67       64.75     10.85 o 
  -7  10   0       39.09       30.72      8.18 o 
  -6  10   0      196.74      204.67     15.64 o 
  -5  10   0        1.36        4.41      4.68 o 
  -4  10   0      245.01      231.18     15.31 o 
  -3  10   0      262.29      288.91     16.52 o 
  -2  10   0      366.41      381.39     21.78 o 
  -1  10   0      183.11      195.60     14.73 o 
   0  10   0     1717.65     1646.13     59.55 o 
   1  10   0        2.50        4.10      4.41 o 
   2  10   0      140.63      122.65     12.24 o 
   3  10   0       45.74       39.26      8.31 o 
   4  10   0       47.32       47.37      9.44 o 
   5  10   0       50.01       54.01      7.21 o 
  -9  11   0        7.08        4.30      6.90 o 
  -8  11   0      275.49      254.55     19.87 o 
  -7  11   0      421.02      438.69     25.52 o 
  -6  11   0        5.72        5.45      5.03 o 
  -5  11   0      200.41      191.76     15.06 o 
  -4  11   0      103.79       90.05      9.97 o 
  -3  11   0       61.85       59.01      6.27 o 
  -2  11   0        8.28       12.70      5.71 o 
  -1  11   0      233.16      272.35     18.79 o 
   0  11   0        0.10        0.95      3.84 o 
   1  11   0       64.33       80.32     10.92 o 
   2  11   0      210.96      201.23     16.47 o 
   3  11   0       96.66       69.03     10.74 o 
   4  11   0        1.37        0.00      4.63 o 
  -8  12   0      104.73      108.49     14.00 o 
  -7  12   0      369.10      392.92     24.72 o 
  -6  12   0      125.82      125.16     13.45 o 
  -5  12   0      113.97      100.41     11.51 o 
  -4  12   0      193.63      187.33     14.73 o 
  -3  12   0       34.69       37.18      5.68 o 
  -2  12   0        2.74       10.37      5.58 o 
  -1  12   0      616.29      660.40     33.13 o 
   0  12   0      200.81      220.35     17.84 o 
   1  12   0      139.07      117.33     13.52 o 
   2  12   0        8.20       14.27      6.95 o 
   3  12   0      104.10      104.74     13.52 o 
  -7  13   0      103.34       92.98     12.99 o 
  -6  13   0       29.26       24.57      8.42 o 
  -5  13   0       14.92       19.76      7.56 o 
  -4  13   0      422.34      414.40     25.49 o 
  -3  13   0      274.12      246.15     19.52 o 
  -2  13   0        1.57        1.63      5.09 o 
  -1  13   0      124.66      145.23     15.39 o 
   0  13   0      253.87      292.93     21.75 o 
   1  13   0      206.29      224.29     18.72 o 
  -6  14   0        2.23        0.00      6.00 o 
  -5  14   0       27.72       25.72      8.23 o 
  -4  14   0       54.73       38.86      9.92 o 
  -3  14   0       27.35       31.01      9.13 o 
  -2  14   0       36.85       22.69      8.42 o 
  -1  14   0        0.12        0.00      5.07 o 
   3 -15   1        5.95        9.81      7.63 o 
   4 -15   1        2.36        2.12      6.02 o 
   0 -14   1        7.15        7.52      6.97 o 
   1 -14   1       66.23       49.91     10.76 o 
   2 -14   1       40.08       40.21     10.01 o 
   3 -14   1        6.00        9.79      6.24 o 
   4 -14   1       29.53       26.88      8.60 o 
   5 -14   1      177.76      162.74     15.84 o 
   6 -14   1       13.79        1.30      6.86 o 
   7 -14   1      116.79      122.31     15.11 o 
  -2 -13   1      126.26      153.41     16.12 o 
  -1 -13   1      100.24       99.60     12.95 o 
   0 -13   1       13.79       24.39      8.29 o 
   1 -13   1      111.25       98.14     12.81 o 
   2 -13   1       87.90       93.60     12.53 o 
   3 -13   1        4.01        3.73      5.18 o 
   4 -13   1       61.62       60.16     12.96 o 
   5 -13   1      169.70      182.83     15.86 o 
   6 -13   1        1.83        1.30      5.71 o 
   7 -13   1      133.16      145.87     15.64 o 
   8 -13   1      490.24      528.43     30.94 o 
  -3 -12   1       18.45       21.53      7.81 o 
  -2 -12   1       36.63       30.52      8.31 o 
  -1 -12   1      243.90      267.50     19.45 o 
   0 -12   1      364.86      405.14     24.28 o 
   1 -12   1      181.79      183.67     15.95 o 
   2 -12   1       16.00       26.16      7.65 o 
   3 -12   1       94.52       95.33      7.82 o 
   4 -12   1      217.57      176.19     14.53 o 
   5 -12   1      224.55      200.21     16.01 o 
   6 -12   1      136.25      153.08     14.73 o 
   7 -12   1       13.41        5.20      6.79 o 
   8 -12   1      252.64      260.07     21.02 o 
  -4 -11   1       65.23       64.64     11.01 o 
  -3 -11   1      188.98      189.69     16.12 o 
  -2 -11   1       22.96       15.88      6.02 o 
  -1 -11   1      232.57      251.02     17.97 o 
   0 -11   1      220.50      238.89     17.22 o 
   1 -11   1      120.27      119.78     12.39 o 
   2 -11   1       34.71       38.34      6.21 o 
   3 -11   1      187.85      208.06     14.58 o 
   4 -11   1      162.02      171.03     13.89 o 
   5 -11   1       51.69       54.56      8.78 o 
   6 -11   1      857.54      875.92     38.13 o 
   7 -11   1      265.12      299.65     21.11 o 
   8 -11   1        7.34        8.31      6.79 o 
   9 -11   1       62.71       64.05     12.06 o 
  -5 -10   1        2.40        1.38      3.93 o 
  -4 -10   1        4.74        5.51      5.34 o 
  -3 -10   1       52.50       59.19      9.26 o 
  -2 -10   1       29.64       18.83      6.13 o 
  -1 -10   1      175.39      166.93     13.76 o 
   0 -10   1      543.18      488.29     24.86 o 
   1 -10   1      813.17      840.00     23.51 o 
   2 -10   1       23.99       22.11      4.05 o 
   3 -10   1       34.15       31.63      6.44 o 
   4 -10   1      286.25      310.02     18.06 o 
   5 -10   1       27.58       29.44      6.99 o 
   6 -10   1      635.40      643.04     30.37 o 
   7 -10   1      286.49      255.83     18.57 o 
   8 -10   1        5.60        5.60      6.29 o 
   9 -10   1        1.42        0.31      6.09 o 
  -6  -9   1       52.98       58.68      7.59 o 
  -5  -9   1      106.87      115.01      9.02 o 
  -4  -9   1      224.32      228.01     11.57 o 
  -3  -9   1      136.09      100.89     25.99 o 
  -2  -9   1     1439.60     1405.42     34.62 o 
  -1  -9   1       79.51       89.76      9.77 o 
   0  -9   1       34.93       46.81      4.63 o 
   1  -9   1       56.82       62.84      5.19 o 
   2  -9   1      402.61      385.00     13.61 o 
   3  -9   1      371.65      381.41     18.86 o 
   4  -9   1       13.32       10.65      4.87 o 
   5  -9   1       60.79       64.16      8.76 o 
   6  -9   1       39.44       41.68      7.94 o 
   7  -9   1        3.54        3.09      5.12 o 
   8  -9   1       11.62       13.32      6.70 o 
   9  -9   1      160.43      166.27     16.67 o 
  10  -9   1        4.12        0.00      6.24 o 
  -6  -8   1      117.95      126.28      9.69 o 
  -5  -8   1      135.34      143.00     18.14 o 
  -4  -8   1      132.38      147.34      9.06 o 
  -3  -8   1       81.68       82.21      6.49 o 
  -2  -8   1      570.76      528.44     24.77 o 
  -1  -8   1     1380.59     1306.52     24.98 o 
   0  -8   1     1714.06     1705.85     31.01 o 
   1  -8   1       57.65       55.30      4.63 o 
   2  -8   1     1005.88     1062.98     37.18 o 
   3  -8   1      192.75      145.91     10.59 o 
   4  -8   1       42.03       49.20      6.86 o 
   5  -8   1      303.44      284.44     16.74 o 
   6  -8   1      646.93      587.97     27.61 o 
   7  -8   1      246.65      262.58     17.89 o 
   8  -8   1       64.05       61.60     10.12 o 
   9  -8   1      949.73      966.32     43.18 o 
  10  -8   1      365.94      391.09     26.38 o 
  -7  -7   1        0.46        0.24      6.37 o 
  -6  -7   1       13.11        9.56      4.45 o 
  -5  -7   1       34.35       35.02      5.42 o 
  -4  -7   1      206.07      206.48     14.18 o 
  -3  -7   1      867.07      852.74     23.25 o 
  -2  -7   1       43.88       45.31      4.68 o 
  -1  -7   1      848.90      798.24     16.36 o 
   0  -7   1     1167.84     1181.17     22.12 o 
   1  -7   1      158.51      168.63      4.99 o 
   2  -7   1       42.03       47.00      5.58 o 
   3  -7   1      149.51      131.27      9.64 o 
   4  -7   1      108.75      114.82      9.57 o 
   5  -7   1      687.00      730.38     30.19 o 
   6  -7   1     3359.85     3436.49    107.45 o 
   7  -7   1      272.04      257.77     17.33 o 
   8  -7   1      104.45       97.04     11.87 o 
   9  -7   1      701.21      611.13     31.47 o 
  10  -7   1      590.34      669.24     35.07 o 
  -7  -6   1       48.73       50.50     10.21 o 
  -6  -6   1      121.36      126.46     13.12 o 
  -5  -6   1      385.54      387.59     20.03 o 
  -4  -6   1        8.24        7.16      3.27 o 
  -3  -6   1     2382.70     2416.76     42.92 o 
  -2  -6   1     2494.27     2416.23     60.11 o 
  -1  -6   1     1213.00     1142.46     27.33 o 
   0  -6   1      119.37      136.78      4.64 o 
   1  -6   1     2623.32     2765.43     81.93 o 
   2  -6   1        3.37        2.38      2.38 o 
   3  -6   1      371.94      470.38     19.69 o 
   4  -6   1        9.63       14.57      2.30 o 
   5  -6   1      143.57      155.92      8.29 o 
   6  -6   1      683.36      685.63     19.16 o 
   7  -6   1      261.29      279.04     11.51 o 
   8  -6   1       47.52       49.93      8.69 o 
   9  -6   1      305.21      295.22     20.55 o 
  10  -6   1      208.36      210.09     18.44 o 
  -8  -5   1       26.61       46.73     10.54 o 
  -7  -5   1      159.57      143.77     14.89 o 
  -6  -5   1      176.20      186.45     15.24 o 
  -5  -5   1      649.22      639.13     19.88 o 
  -4  -5   1       28.27       34.65      6.86 o 
  -3  -5   1     1346.92     1268.00     24.19 o 
  -2  -5   1     3233.65     3013.36     51.14 o 
  -1  -5   1     2214.81     2209.73     37.90 o 
   0  -5   1      165.00      169.72      4.79 o 
   1  -5   1      137.94      108.64      6.93 o 
   2  -5   1     9584.51     9952.22    279.76 o 
   3  -5   1     1941.99     2003.11     41.68 o 
   4  -5   1      446.28      455.73     22.02 o 
   5  -5   1     1386.11     1443.92     32.98 o 
   6  -5   1      105.75      123.44      7.09 o 
   7  -5   1      246.52      253.03     11.01 o 
   8  -5   1      278.71      278.80     17.73 o 
   9  -5   1       88.45       99.80      8.56 o 
  10  -5   1        0.28        2.92      4.36 o 
  -8  -4   1        2.58        4.32      6.66 o 
  -7  -4   1       17.36        8.09      6.77 o 
  -6  -4   1        0.87        4.72      5.23 o 
  -5  -4   1      364.60      335.60     18.55 o 
  -4  -4   1       31.88       30.13      3.95 o 
  -3  -4   1     1833.53     1887.67     39.42 o 
  -2  -4   1      560.55      444.64     10.83 o 
   0  -4   1        5.55        7.08      1.79 o 
   1  -4   1      357.51      365.88     13.98 o 
   2  -4   1      443.28      429.18     16.43 o 
   3  -4   1      337.48      375.34     13.65 o 
   4  -4   1        0.61        2.27      1.74 o 
   5  -4   1     2105.29     2058.76     44.96 o 
   6  -4   1       60.53       54.92      4.99 o 
   7  -4   1      113.61      124.14      7.96 o 
   8  -4   1      269.34      286.99     20.44 o 
   9  -4   1      865.00      929.15     27.64 o 
  10  -4   1      474.44      438.01     18.19 o 
  -9  -3   1        0.88        1.96      7.28 o 
  -8  -3   1        5.65        7.79      6.66 o 
  -7  -3   1        4.57       12.99      6.93 o 
  -6  -3   1      107.80      122.20     11.91 o 
  -5  -3   1      366.45      352.72     18.48 o 
  -4  -3   1     1495.17     1496.57     39.93 o 
  -3  -3   1      600.60      529.43     14.50 o 
  -2  -3   1        2.53        1.40      0.96 o 
  -1  -3   1     1035.43      919.13     22.40 o 
   0  -3   1     2251.73     2220.89     36.66 o 
   1  -3   1       60.48       69.05      4.68 o 
   2  -3   1      615.47      615.46     13.86 o 
   3  -3   1     1386.15     1407.21     87.36 o 
   4  -3   1      103.01      110.56     11.50 o 
   5  -3   1      347.83      313.70     20.78 o 
   6  -3   1       51.87       44.46      4.58 o 
   7  -3   1       42.25       39.86      5.07 o 
   8  -3   1      116.65      106.23      8.01 o 
   9  -3   1      122.85      129.97     15.18 o 
  10  -3   1      508.09      525.19     31.12 o 
  -9  -2   1       43.39       40.71     10.30 o 
  -8  -2   1      126.99      109.17     12.79 o 
  -7  -2   1      893.99      852.98     35.75 o 
  -6  -2   1        2.96        2.85      5.09 o 
  -5  -2   1       32.21       34.71      6.31 o 
  -4  -2   1      218.09      187.97     11.42 o 
  -3  -2   1     3374.47     3250.69     66.84 o 
  -2  -2   1    11253.85    10578.65    169.29 o 
  -1  -2   1      268.03      297.50      6.84 o 
   0  -2   1     6782.20     6294.23    164.28 o 
   2  -2   1      149.27      193.13      5.75 o 
   3  -2   1     1584.27     1619.75     39.70 o 
   4  -2   1     1517.53     1520.06     33.51 o 
   5  -2   1      164.61      186.95      7.98 o 
   6  -2   1       35.02       31.47      4.09 o 
   7  -2   1      136.67      151.38      8.66 o 
   8  -2   1       14.69       17.24      4.62 o 
   9  -2   1        8.69        6.13      4.13 o 
  10  -2   1      164.03      184.20     17.45 o 
  -9  -1   1        0.91        8.09      7.10 o 
  -8  -1   1       23.70       28.54      8.27 o 
  -7  -1   1      285.29      308.26     19.30 o 
  -6  -1   1        1.99        0.00      4.34 o 
  -5  -1   1      170.86      169.53     11.53 o 
  -4  -1   1     1242.90     1300.16     41.99 o 
  -2  -1   1    22085.67    22054.47    598.51 o 
  -1  -1   1     6562.34     6071.08    118.26 o 
   0  -1   1     4188.51     3999.69    110.12 o 
   1  -1   1     9718.13     8938.17    315.43 o 
   2  -1   1     7620.00     6970.43    136.20 o 
   3  -1   1      188.95      202.29      6.77 o 
   4  -1   1      943.00      851.24     29.16 o 
   5  -1   1     1157.83     1152.90     38.97 o 
   6  -1   1       26.21       30.46      4.07 o 
   7  -1   1     1074.06     1088.18     28.68 o 
   8  -1   1      696.34      686.94     21.73 o 
   9  -1   1       70.70       70.33     11.42 o 
  10  -1   1       62.14       73.64     12.68 o 
 -10   0   1      215.35      203.10     18.83 o 
  -9   0   1        1.27        0.00      6.29 o 
  -8   0   1      386.55      377.68     22.14 o 
  -7   0   1      235.76      231.70     16.25 o 
  -6   0   1       27.42       28.83      6.48 o 
  -5   0   1       40.36       35.04      5.65 o 
  -4   0   1     4930.15     5148.05    144.68 o 
  -3   0   1      125.82      129.61      7.52 o 
  -2   0   1    11930.21    11661.07    315.97 o 
  -1   0   1     6530.53     6956.29    189.10 o 
   0   0   1     1450.73     1272.94     35.71 o 
   1   0   1     7532.77     7429.60    265.08 o 
   2   0   1     1716.67     1759.26     51.12 o 
   3   0   1      146.73      115.12      7.63 o 
   4   0   1      211.17      222.13     12.09 o 
   5   0   1      460.58      445.21     19.96 o 
   6   0   1        4.67        3.07      4.52 o 
   7   0   1      574.41      535.39     25.78 o 
   8   0   1      816.45      804.46     35.44 o 
   9   0   1      407.61      426.62     25.63 o 
  10   0   1        3.06        0.00      6.75 o 
 -10   1   1      152.92      154.12     11.33 o 
  -9   1   1        2.31       14.27      7.28 o 
  -8   1   1      154.05      137.66     13.52 o 
  -7   1   1      255.41      254.07     16.17 o 
  -6   1   1        4.06       13.01      4.94 o 
  -5   1   1     1322.35     1231.88     40.67 o 
  -4   1   1    14739.79    14986.46    407.72 o 
  -3   1   1     3950.55     4035.33    112.57 o 
  -2   1   1    13393.08    13907.23    377.26 o 
   0   1   1     2893.07     3362.61     66.47 o 
   1   1   1     2780.87     2884.86     73.62 o 
   2   1   1     2038.68     2101.08     47.60 o 
   3   1   1      423.07      393.56     16.17 o 
   4   1   1      484.47      512.41     21.02 o 
   5   1   1        2.06        0.00      3.20 o 
   6   1   1      211.18      218.07     14.95 o 
   7   1   1      472.01      461.64     24.19 o 
   8   1   1       16.62       20.53      7.79 o 
   9   1   1      335.89      312.91     21.97 o 
 -10   2   1       24.75       21.75      5.94 o 
  -9   2   1       23.31       22.91      7.96 o 
  -8   2   1        2.43        1.59      5.29 o 
  -7   2   1       31.77       40.10      7.30 o 
  -6   2   1      225.13      263.57     14.53 o 
  -5   2   1      119.60      103.28      8.29 o 
  -4   2   1     3376.72     3263.27     92.89 o 
  -3   2   1     1080.75     1069.75     32.53 o 
  -2   2   1       28.89       31.49      2.87 o 
  -1   2   1     5309.08     6095.00    166.00 o 
   1   2   1      836.33      804.10     28.52 o 
   2   2   1      179.12      158.38      6.13 o 
   3   2   1      256.15      237.74      8.52 o 
   4   2   1     1337.21     1294.49     43.23 o 
   5   2   1        3.17        0.00      3.68 o 
   6   2   1      514.01      489.59     23.89 o 
   7   2   1       61.24       69.10     10.26 o 
   8   2   1      696.58      666.09     32.27 o 
   9   2   1       81.00       77.85     12.55 o 
 -10   3   1        0.25        0.00      4.05 o 
  -9   3   1      134.63      147.34     19.62 o 
  -8   3   1       74.12       74.50      9.77 o 
  -7   3   1      183.00      172.18     12.84 o 
  -6   3   1       30.33       30.28      5.60 o 
  -5   3   1      429.02      400.58     16.85 o 
  -4   3   1      386.43      405.98     15.53 o 
  -3   3   1       22.59       65.13      4.63 o 
  -2   3   1     1697.74     1964.72     58.64 o 
  -1   3   1     2907.55     3307.22     65.47 o 
   0   3   1      160.25      159.25      8.61 o 
   1   3   1      170.17      146.96      5.86 o 
   2   3   1       32.23       31.93      3.04 o 
   3   3   1      402.82      422.67     24.58 o 
   4   3   1        7.57        6.55      2.70 o 
   5   3   1        9.66       11.56      5.40 o 
   6   3   1      646.65      670.83     29.84 o 
   7   3   1       28.70       31.76      8.31 o 
   8   3   1      132.10      124.06     13.98 o 
   9   3   1       12.24       10.74      7.90 o 
 -10   4   1       56.29       50.74      7.22 o 
  -9   4   1      569.18      586.36     31.42 o 
  -8   4   1      391.34      401.21     18.59 o 
  -7   4   1       29.79       27.90      6.22 o 
  -6   4   1      899.16      905.42     32.02 o 
  -5   4   1     2149.71     2113.61     62.77 o 
  -4   4   1      845.18      829.28     19.99 o 
  -3   4   1     1126.91     1217.02     26.74 o 
  -2   4   1     2121.41     2151.80     44.05 o 
  -1   4   1    11902.33    12871.36    249.69 o 
   0   4   1     5918.27     6068.16     98.29 o 
   1   4   1      449.29      495.60     16.57 o 
   2   4   1      230.11      207.09      5.60 o 
   3   4   1     1103.45     1047.96     31.99 o 
   4   4   1      337.20      360.49     12.83 o 
   5   4   1       28.12       28.32      4.55 o 
   6   4   1        0.45        3.02      5.27 o 
   7   4   1       10.62       13.87      6.86 o 
   8   4   1      234.93      205.04     17.82 o 
 -10   5   1      194.68      170.69     17.67 o 
  -9   5   1        3.35        3.62      4.06 o 
  -8   5   1      160.87      160.01      9.52 o 
  -7   5   1      118.05      114.50     10.33 o 
  -6   5   1      411.91      431.09     14.00 o 
  -5   5   1     2625.43     2650.31     86.78 o 
  -4   5   1     2653.53     2746.17     57.28 o 
  -3   5   1      556.76      678.98     18.59 o 
  -2   5   1     2708.76     2726.72     55.35 o 
  -1   5   1    11931.65    13050.12    208.91 o 
   0   5   1     2553.87     2599.01     43.97 o 
   1   5   1        4.63        2.15      1.18 o 
   2   5   1     1253.79     1275.89     23.45 o 
   3   5   1      270.34      237.05      9.66 o 
   4   5   1       14.87       11.44      3.40 o 
   5   5   1      337.56      336.40     13.68 o 
   6   5   1      446.37      447.88     24.15 o 
   7   5   1       67.74       68.04     11.07 o 
   8   5   1       57.73       56.59     11.62 o 
 -10   6   1      125.52      137.62     15.24 o 
  -9   6   1      645.57      634.20     32.05 o 
  -8   6   1       22.50       31.58      5.20 o 
  -7   6   1       91.09      103.97      7.27 o 
  -6   6   1      801.87      815.76     21.90 o 
  -5   6   1      106.08      116.42      6.09 o 
  -4   6   1     1558.56     1732.30     37.69 o 
  -3   6   1      335.36      305.02      9.84 o 
  -2   6   1      262.89      291.86     15.18 o 
  -1   6   1     1884.25     2124.99     43.78 o 
   0   6   1       34.10       37.46      2.47 o 
   1   6   1       49.43       66.23      9.37 o 
   2   6   1      211.87      219.34     18.76 o 
   3   6   1       59.64       50.43      4.96 o 
   4   6   1       25.41       28.10      4.59 o 
   5   6   1      104.94      111.45     15.09 o 
   6   6   1      192.47      191.20     11.18 o 
   7   6   1      153.46      137.49     14.75 o 
 -10   7   1      223.11      219.49     19.10 o 
  -9   7   1      153.80      160.40     15.55 o 
  -8   7   1      149.77      130.23     13.52 o 
  -7   7   1        7.89        9.33      5.05 o 
  -6   7   1     2437.14     2503.85     81.38 o 
  -5   7   1      834.59      866.59     33.94 o 
  -4   7   1        2.50        1.02      1.57 o 
  -3   7   1     1227.93     1276.16     43.23 o 
  -2   7   1     4180.06     4356.62     87.40 o 
  -1   7   1      278.91      282.75      7.58 o 
   0   7   1      475.13      431.82     10.18 o 
   1   7   1      155.05      158.18     13.28 o 
   2   7   1      449.24      436.73     24.60 o 
   3   7   1      363.17      334.37     12.95 o 
   4   7   1        2.15        0.09      2.79 o 
   5   7   1       25.24       24.48      5.03 o 
   6   7   1        0.70        0.46      3.40 o 
   7   7   1       75.97       82.79     12.57 o 
 -10   8   1       11.62       18.99      8.42 o 
  -9   8   1       71.78       62.24     10.89 o 
  -8   8   1       12.42        5.43      5.36 o 
  -7   8   1      290.67      296.54     19.01 o 
  -6   8   1      219.16      202.68     14.64 o 
  -5   8   1      126.45      129.02     11.27 o 
  -4   8   1       53.86       59.13      7.30 o 
  -3   8   1      624.17      606.10     24.70 o 
  -2   8   1     2509.58     2503.20     55.61 o 
  -1   8   1     1612.86     1589.13     29.27 o 
   0   8   1      110.87      108.59      6.62 o 
   1   8   1      271.68      243.43     10.05 o 
   2   8   1     1341.21     1349.07     49.34 o 
   3   8   1      247.21      240.96     11.15 o 
   4   8   1      238.03      254.38     12.17 o 
   5   8   1        2.93        4.98      3.78 o 
   6   8   1        6.32       10.14      5.24 o 
 -10   9   1      242.00      269.97     22.05 o 
  -9   9   1      409.51      402.83     25.83 o 
  -8   9   1       46.70       52.73      9.70 o 
  -7   9   1        2.35        5.89      5.36 o 
  -6   9   1       10.02       10.39      5.78 o 
  -5   9   1      458.71      438.27     22.36 o 
  -4   9   1      113.51       98.45      9.70 o 
  -3   9   1        1.49        0.00      3.48 o 
  -2   9   1      368.59      356.40     13.04 o 
  -1   9   1      514.75      555.17     16.88 o 
   0   9   1        1.08        5.25      4.10 o 
   1   9   1       97.60      109.06      8.90 o 
   2   9   1       21.74       18.63      4.11 o 
   3   9   1        1.48        1.52      3.10 o 
   4   9   1        0.00        0.00      3.07 o 
   5   9   1       46.47       58.00      8.46 o 
  -9  10   1      111.58       99.84     13.72 o 
  -8  10   1      312.72      302.17     21.48 o 
  -7  10   1      428.48      413.41     24.35 o 
  -6  10   1        1.60        0.86      4.81 o 
  -5  10   1      191.32      172.60     13.74 o 
  -4  10   1      759.61      781.90     32.27 o 
  -3  10   1      300.52      308.21     16.89 o 
  -2  10   1      197.21      211.05     15.06 o 
  -1  10   1       23.75       35.93      7.61 o 
   0  10   1      517.09      547.68     27.50 o 
   1  10   1       39.88       45.04      8.34 o 
   2  10   1       69.11       61.84      9.55 o 
   3  10   1       33.86       32.24      8.01 o 
   4  10   1        8.30        7.06      5.60 o 
  -9  11   1       64.01       66.69     12.31 o 
  -8  11   1        0.82        5.62      6.59 o 
  -7  11   1      158.79      156.04     15.15 o 
  -6  11   1      234.26      203.83     16.06 o 
  -5  11   1        0.95        0.00      4.65 o 
  -4  11   1      499.82      498.76     24.30 o 
  -3  11   1      432.98      485.17     30.07 o 
  -2  11   1       22.65       34.45      8.09 o 
  -1  11   1       57.49       59.70      9.59 o 
   0  11   1      324.65      339.29     21.61 o 
   1  11   1      176.48      191.87     16.21 o 
   2  11   1       91.75       96.49     12.24 o 
   3  11   1        2.02        2.82      5.12 o 
  -8  12   1      120.77      134.27     15.02 o 
  -7  12   1        0.02        0.00      5.71 o 
  -6  12   1        1.57        0.00      5.36 o 
  -5  12   1      249.45      219.68     16.61 o 
  -4  12   1        0.17        3.90      3.62 o 
  -3  12   1      114.14      111.73     13.14 o 
  -2  12   1      523.04      534.09     29.20 o 
  -1  12   1      362.45      360.86     23.38 o 
   0  12   1       31.30       40.05      9.24 o 
   1  12   1       90.79       91.66     12.39 o 
   2  12   1       90.87       64.49     11.25 o 
  -7  13   1       72.90       53.79     10.78 o 
  -6  13   1       65.36       47.88      9.79 o 
  -5  13   1      253.31      210.36     16.81 o 
  -4  13   1      136.90      129.88     14.71 o 
  -3  13   1        9.10        6.95      6.15 o 
  -2  13   1       61.82       68.63     11.62 o 
  -1  13   1      290.77      280.47     21.26 o 
   0  13   1      147.40      131.18     15.20 o 
   1  13   1       36.26       41.51      9.99 o 
  -5  14   1      130.87      151.36     16.21 o 
  -4  14   1      217.06      228.73     19.92 o 
  -3  14   1       52.08       62.13     11.87 o 
  -2  14   1        3.27        0.84      6.46 o 
  -1  14   1      103.11      104.67     14.58 o 
   2 -15   2        0.94        0.00      5.40 o 
   3 -15   2       11.38       13.32      7.74 o 
   4 -15   2      110.38      110.74     14.71 o 
   5 -15   2       88.38       81.78      8.88 o 
   0 -14   2       39.19       29.55      9.00 o 
   1 -14   2       44.41       46.69     10.08 o 
   2 -14   2       10.91       11.67      6.44 o 
   3 -14   2       54.20       58.36     10.76 o 
   4 -14   2        1.56        1.10      3.77 o 
   5 -14   2       53.83       69.21     11.34 o 
   6 -14   2      200.80      213.36     18.59 o 
   7 -14   2       26.20       24.97      9.46 o 
  -2 -13   2       66.14       60.91     10.74 o 
  -1 -13   2        1.12        1.37      4.63 o 
   0 -13   2       67.06      102.77     13.10 o 
   1 -13   2      279.15      258.10     19.58 o 
   2 -13   2        5.05        5.05      5.25 o 
   3 -13   2      206.15      222.65     12.02 o 
   4 -13   2      379.12      384.56     22.43 o 
   5 -13   2       41.47       50.33      9.73 o 
   6 -13   2      132.89      148.16     15.24 o 
   7 -13   2      252.83      289.99     21.61 o 
   8 -13   2      209.31      241.85     20.95 o 
  -3 -12   2       23.95       17.67      7.10 o 
  -2 -12   2       87.61       94.33     11.98 o 
  -1 -12   2        3.01        2.29      4.87 o 
   0 -12   2        1.97        0.00      4.46 o 
   1 -12   2      242.53      251.82     18.39 o 
   2 -12   2        1.83        2.25      3.13 o 
   3 -12   2       98.48      108.04      8.19 o 
   4 -12   2      542.73      559.50     27.59 o 
   5 -12   2      549.99      546.73     27.88 o 
   6 -12   2      322.97      316.92     21.06 o 
   7 -12   2      479.97      488.93     27.94 o 
   8 -12   2      611.09      618.58     33.24 o 
  -4 -11   2      116.22      130.72     14.23 o 
  -3 -11   2       38.80       41.31      8.54 o 
  -2 -11   2       14.03        8.56      5.45 o 
  -1 -11   2      134.95      130.89     12.66 o 
   0 -11   2      549.69      550.11     27.52 o 
   1 -11   2       16.06       18.49      3.93 o 
   2 -11   2        7.35       13.11      3.82 o 
   3 -11   2      120.32      112.81     11.18 o 
   4 -11   2      460.54      452.65     23.38 o 
   5 -11   2       84.81      121.30     12.31 o 
   6 -11   2       19.69       20.69      7.28 o 
   7 -11   2       54.11       46.34      9.66 o 
   8 -11   2       87.94       88.35     12.77 o 
   9 -11   2      119.91      117.02     15.00 o 
  -5 -10   2      173.79      171.39     16.06 o 
  -4 -10   2      259.22      240.72     17.91 o 
  -3 -10   2      376.37      363.41     21.33 o 
  -2 -10   2        1.57        0.00      3.62 o 
  -1 -10   2       18.19       19.58      5.93 o 
   0 -10   2      663.76      684.66     20.22 o 
   1 -10   2      237.78      246.01     12.60 o 
   2 -10   2      618.69      621.49     31.63 o 
   3 -10   2      295.74      314.89     17.80 o 
   4 -10   2       34.74       26.84      6.55 o 
   5 -10   2       27.46       32.55      7.17 o 
   6 -10   2       95.32      110.82     12.00 o 
   7 -10   2      186.21      195.05     16.45 o 
   8 -10   2      281.95      242.62     19.14 o 
   9 -10   2        1.42        0.00      6.00 o 
  -6  -9   2       15.89       16.33      5.20 o 
  -5  -9   2        0.87        1.17      3.68 o 
  -4  -9   2       24.10       35.47      6.41 o 
  -2  -9   2        0.88        1.03      2.56 o 
  -1  -9   2      522.51      529.46     16.16 o 
   0  -9   2       69.01       72.73      5.64 o 
   1  -9   2      196.79      185.13      8.70 o 
   2  -9   2      317.68      310.44     16.28 o 
   3  -9   2      951.31      941.59     35.66 o 
   4  -9   2       22.57       18.66      5.43 o 
   5  -9   2      124.61      120.04     11.56 o 
   6  -9   2       90.61       94.11     10.81 o 
   7  -9   2      869.14      861.62     37.56 o 
   8  -9   2      760.76      731.75     34.87 o 
   9  -9   2       42.97       45.23     10.23 o 
  10  -9   2      411.33      414.12     27.46 o 
  -6  -8   2      219.53      239.06     12.86 o 
  -5  -8   2       45.52       42.58      8.26 o 
  -4  -8   2       92.42       89.16      7.26 o 
  -3  -8   2      166.80      163.55      8.79 o 
  -2  -8   2      684.15      693.45     15.57 o 
  -1  -8   2      660.34      643.46     14.32 o 
   0  -8   2       11.48       15.55      2.69 o 
   1  -8   2      252.09      230.79     11.21 o 
   2  -8   2      237.01      282.94     14.82 o 
   3  -8   2      304.27      308.52     16.17 o 
   4  -8   2       78.42       65.81      7.85 o 
   5  -8   2      232.81      246.64     15.79 o 
   6  -8   2      581.80      559.37     26.66 o 
   7  -8   2     1277.93     1304.06     50.06 o 
   8  -8   2      143.62      165.89     15.15 o 
   9  -8   2       97.45      104.87     13.54 o 
  10  -8   2      104.88      110.85     14.80 o 
  -7  -7   2        3.19        0.99      6.35 o 
  -6  -7   2      209.97      182.26     18.22 o 
  -5  -7   2      739.78      740.55     22.82 o 
  -4  -7   2      665.52      665.41     20.29 o 
  -3  -7   2       39.01       35.92      3.41 o 
  -2  -7   2     1291.52     1204.66     41.03 o 
  -1  -7   2     2350.99     2292.51     40.13 o 
   0  -7   2      398.40      363.41      8.86 o 
   1  -7   2      258.94      268.11      9.60 o 
   2  -7   2      417.32      413.26     18.22 o 
   3  -7   2        0.47        0.00      2.38 o 
   4  -7   2      939.28      976.77     36.15 o 
   5  -7   2     1720.51     1816.03     60.76 o 
   6  -7   2     1142.94     1160.62     43.91 o 
   7  -7   2      700.86      744.52     33.04 o 
   8  -7   2      145.35      155.79     14.53 o 
   9  -7   2      328.27      348.26     22.91 o 
  10  -7   2       40.36       32.99      9.73 o 
  -8  -6   2        2.93        0.00      6.57 o 
  -7  -6   2       66.99       54.06     10.65 o 
  -6  -6   2        5.15        0.00      5.73 o 
  -5  -6   2      397.61      364.01     14.28 o 
  -4  -6   2     1501.75     1548.72     31.55 o 
  -3  -6   2      374.67      389.37     10.20 o 
  -2  -6   2       12.42       10.59      3.76 o 
  -1  -6   2      568.60      547.66     11.85 o 
   0  -6   2      375.32      383.28     10.73 o 
   1  -6   2      151.43      129.46      8.29 o 
   2  -6   2     3503.25     3630.04    106.90 o 
   3  -6   2        4.40        3.71      2.65 o 
   4  -6   2        0.25        0.56      1.56 o 
   5  -6   2     2556.54     2546.22     54.42 o 
   6  -6   2     1902.72     1877.17     53.67 o 
   7  -6   2      145.57      154.39      8.75 o 
   8  -6   2        0.66        0.00      4.65 o 
   9  -6   2      570.47      552.64     29.38 o 
  10  -6   2      408.22      477.48     28.14 o 
  -8  -5   2        4.07        1.43      6.90 o 
  -7  -5   2      390.04      375.46     22.91 o 
  -6  -5   2      341.60      329.76     19.98 o 
  -5  -5   2      134.45      127.00      8.13 o 
  -4  -5   2      293.97      279.14     10.97 o 
  -3  -5   2      717.05      589.32     13.20 o 
  -2  -5   2      682.34      653.01     13.58 o 
  -1  -5   2      391.98      397.69      8.93 o 
   0  -5   2      358.20      355.05      7.87 o 
   1  -5   2      575.91      543.55     19.96 o 
   2  -5   2       30.46       29.55      4.15 o 
   3  -5   2      453.23      461.98     11.58 o 
   4  -5   2        5.13        3.43      1.89 o 
   5  -5   2      419.42      459.21     13.69 o 
   6  -5   2      531.89      494.60     15.35 o 
   7  -5   2       45.98       42.85      5.14 o 
   8  -5   2       35.75       41.28      5.60 o 
   9  -5   2      163.51      172.60     10.79 o 
  10  -5   2      403.01      449.58     18.57 o 
  -8  -4   2        0.15        7.06      6.44 o 
  -7  -4   2      568.36      566.27     28.25 o 
  -6  -4   2      150.66      173.86     14.31 o 
  -5  -4   2     1258.95     1270.38     44.81 o 
  -4  -4   2      465.64      473.80     20.44 o 
  -3  -4   2     6426.90     6616.26    108.45 o 
  -2  -4   2      892.66      740.96     14.63 o 
  -1  -4   2     1200.32     1101.94     22.36 o 
   0  -4   2       66.19       61.63      4.92 o 
   1  -4   2     2868.36     2864.00     83.45 o 
   2  -4   2     1110.07     1034.98     35.78 o 
   3  -4   2        7.97       12.74      3.52 o 
   4  -4   2        3.50        5.79      2.02 o 
   5  -4   2        4.11        4.45      4.54 o 
   6  -4   2        3.56        1.81      2.49 o 
   7  -4   2       46.42       51.68      6.38 o 
   8  -4   2      529.86      541.63     18.41 o 
   9  -4   2      478.85      484.00     18.55 o 
  10  -4   2       28.08       18.00      5.90 o 
  -9  -3   2       26.33        7.39      7.81 o 
  -8  -3   2       36.71       29.66      8.80 o 
  -7  -3   2      840.15      787.24     34.63 o 
  -6  -3   2        7.57       12.42      5.82 o 
  -5  -3   2      251.63      231.59     14.31 o 
  -4  -3   2      107.46       96.25      8.40 o 
  -3  -3   2     1107.31     1126.52     21.20 o 
  -2  -3   2      909.84      842.28     15.89 o 
  -1  -3   2      973.91      989.67     30.74 o 
   0  -3   2      120.31      125.06      4.04 o 
   1  -3   2      533.30      505.75     11.58 o 
   2  -3   2       33.97       42.06      3.16 o 
   3  -3   2     3799.74     3972.83    151.23 o 
   4  -3   2     3171.63     3044.99     96.68 o 
   5  -3   2     1664.57     1556.36     35.36 o 
   6  -3   2      299.55      295.12     15.20 o 
   7  -3   2      172.63      171.29      9.12 o 
   8  -3   2     1214.06     1229.53     32.51 o 
   9  -3   2      643.38      678.64     22.45 o 
  10  -3   2      164.64      185.15     17.36 o 
  -9  -2   2        0.04        0.00      6.24 o 
  -8  -2   2      351.64      339.88     21.79 o 
  -7  -2   2        7.34        0.00      5.73 o 
  -6  -2   2       89.83       86.81      9.92 o 
  -5  -2   2      150.22      143.11     11.12 o 
  -4  -2   2     3747.66     3607.47    104.54 o 
  -3  -2   2     4984.45     5174.56    144.70 o 
  -2  -2   2       82.76       84.00      3.09 o 
  -1  -2   2     3627.10     3716.27     86.45 o 
   0  -2   2        3.11        2.94      0.80 o 
   1  -2   2     1148.80     1087.72     22.66 o 
   2  -2   2     2032.01     2026.46    101.98 o 
   3  -2   2     1632.15     1593.41     42.50 o 
   4  -2   2      234.83      223.27      8.02 o 
   5  -2   2     5603.00     5574.42    112.76 o 
   6  -2   2      216.33      192.55      8.80 o 
   7  -2   2       28.91       23.37      4.34 o 
   8  -2   2      579.07      584.11     19.41 o 
   9  -2   2      399.23      414.93     24.22 o 
  10  -2   2       46.63       55.71     11.12 o 
  -9  -1   2       35.36       22.45      8.60 o 
  -8  -1   2       39.92       34.29      8.67 o 
  -7  -1   2     1144.67     1157.75     43.60 o 
  -6  -1   2     2291.75     2255.38     71.50 o 
  -5  -1   2      183.01      174.38     11.64 o 
  -3  -1   2     9687.68     9667.96    264.61 o 
  -2  -1   2     2574.84     2650.79     53.75 o 
  -1  -1   2    10729.58    10997.37    239.51 o 
   0  -1   2     8541.53     8188.37    159.19 o 
   1  -1   2     2316.62     2128.08    172.25 o 
   3  -1   2      202.98      221.16     10.61 o 
   4  -1   2      867.93      872.48     30.17 o 
   5  -1   2        6.59        4.92      2.16 o 
   6  -1   2      216.30      190.97     25.59 o 
   7  -1   2      417.34      429.48     15.10 o 
   8  -1   2        2.82       12.42      6.73 o 
   9  -1   2      108.19      118.06     13.94 o 
  10  -1   2       93.72      101.10     14.07 o 
 -10   0   2        2.87        0.00      6.84 o 
  -9   0   2       27.97       27.72      9.09 o 
  -8   0   2        7.27        1.06      6.15 o 
  -7   0   2      185.33      169.78     14.11 o 
  -6   0   2     2328.09     2466.15     76.53 o 
  -5   0   2      408.10      419.63     18.77 o 
  -4   0   2     4561.54     4453.15    126.04 o 
  -3   0   2    16900.83    17549.75    475.38 o 
  -2   0   2      195.49      210.49      8.95 o 
  -1   0   2       28.70       39.03      2.28 o 
   0   0   2     3471.85     3902.83     77.14 o 
   1   0   2     2480.14     2516.03     41.20 o 
   2   0   2     2930.16     2957.45     59.38 o 
   3   0   2      183.83      152.85      5.71 o 
   4   0   2     1737.07     1614.27     35.55 o 
   5   0   2      253.09      224.08      8.91 o 
   6   0   2      203.18      194.51      8.96 o 
   7   0   2     1080.54     1079.21     28.56 o 
   8   0   2      930.42      946.67     39.70 o 
   9   0   2       18.02       19.56      8.51 o 
 -10   1   2       30.58       29.16      9.57 o 
  -9   1   2       29.21       30.32      8.91 o 
  -8   1   2       17.13       13.94      6.55 o 
  -7   1   2       75.80       68.28      8.98 o 
  -6   1   2      356.94      360.02     18.00 o 
  -5   1   2     2711.29     2652.36     78.87 o 
  -4   1   2        4.20        6.93      2.78 o 
  -3   1   2     6171.93     6629.91    182.68 o 
  -2   1   2     2971.91     3235.11     90.56 o 
  -1   1   2       33.48       35.75      3.04 o 
   0   1   2     5178.21     5874.09    115.39 o 
   1   1   2     3736.80     3766.30     95.94 o 
   2   1   2      759.12      783.86     19.73 o 
   3   1   2     1971.52     1905.83     33.17 o 
   4   1   2     1178.28     1117.01     25.96 o 
   5   1   2      592.64      584.56     16.45 o 
   6   1   2       67.50       58.66      8.58 o 
   7   1   2      797.13      785.65     33.90 o 
   8   1   2     1506.69     1480.30     55.47 o 
   9   1   2       65.54       68.37     11.91 o 
 -10   2   2        2.17        0.00      6.93 o 
  -9   2   2      268.00      230.62     17.51 o 
  -8   2   2      323.42      355.98     20.33 o 
  -7   2   2       46.80       44.90      7.59 o 
  -6   2   2      526.91      602.09     24.61 o 
  -5   2   2      311.50      271.40     13.50 o 
  -4   2   2     6742.86     7013.08    193.95 o 
  -3   2   2     1214.54     1289.22     39.15 o 
  -2   2   2     4389.55     4864.34    134.05 o 
  -1   2   2      127.39      136.61      6.24 o 
   0   2   2     6512.31     7285.66    143.20 o 
   1   2   2     1964.98     2120.26     44.01 o 
   2   2   2      102.14       97.36      4.75 o 
   3   2   2       40.43       35.49      3.47 o 
   4   2   2      101.14      102.16      9.10 o 
   5   2   2      853.26      774.93     30.81 o 
   6   2   2       27.22       31.19      7.34 o 
   7   2   2       36.93       52.97      9.46 o 
   8   2   2        6.53       12.59      6.68 o 
   9   2   2       51.82       45.21     10.70 o 
 -10   3   2        4.72        2.08      5.11 o 
  -9   3   2      193.08      170.53     15.48 o 
  -8   3   2      472.85      468.44     23.51 o 
  -7   3   2      595.20      600.74     25.76 o 
  -6   3   2       16.87       23.47      4.85 o 
  -5   3   2      512.73      487.45     19.39 o 
  -4   3   2     3745.37     3891.89    110.07 o 
  -3   3   2     1642.02     1738.89     51.19 o 
  -2   3   2        1.11        1.06      1.39 o 
  -1   3   2      517.90      375.70     13.21 o 
   0   3   2        6.36       12.19      1.18 o 
   1   3   2      121.46      104.08      9.08 o 
   2   3   2      230.70      256.59      8.78 o 
   3   3   2      249.81      216.50      9.97 o 
   4   3   2     1160.81     1185.31     29.47 o 
   5   3   2        9.44       14.36      5.76 o 
   6   3   2     1131.38     1134.11     43.32 o 
   7   3   2       53.09       52.53      9.62 o 
   8   3   2       56.22       73.33     11.89 o 
 -10   4   2       16.13       19.71      5.79 o 
  -9   4   2      209.94      192.71     11.38 o 
  -8   4   2        5.30        0.64      4.87 o 
  -7   4   2      182.40      190.97     13.17 o 
  -6   4   2      312.45      274.49     14.23 o 
  -5   4   2      285.44      275.73     12.95 o 
  -4   4   2      361.93      388.05     15.33 o 
  -3   4   2     3556.27     3911.91    109.43 o 
  -2   4   2     1013.49     1122.14     24.67 o 
  -1   4   2      669.23      741.20     14.20 o 
   1   4   2      507.02      536.16     14.45 o 
   2   4   2      275.32      317.09     19.84 o 
   3   4   2        1.98        4.07      2.24 o 
   4   4   2      462.27      456.35     15.15 o 
   5   4   2       43.76       42.17      5.34 o 
   6   4   2      613.61      545.23     26.93 o 
   7   4   2      289.88      345.97     21.94 o 
   8   4   2      208.96      231.04     19.25 o 
 -10   5   2        0.46        0.00      4.06 o 
  -9   5   2      421.83      409.00     20.75 o 
  -8   5   2      220.74      216.02     11.09 o 
  -7   5   2       52.66       63.99      5.94 o 
  -6   5   2     1593.28     1590.19     50.37 o 
  -5   5   2     3040.34     3250.52     93.67 o 
  -4   5   2      717.76      836.27     20.59 o 
  -3   5   2     2603.12     2818.76     74.10 o 
  -2   5   2    10040.86    10773.45    210.35 o 
  -1   5   2      557.42      498.68     10.70 o 
   0   5   2      204.68      260.49      6.62 o 
   1   5   2       27.14       33.77      3.39 o 
   2   5   2        1.97        3.34      1.98 o 
   3   5   2       14.69       14.51      3.33 o 
   4   5   2      445.01      473.11     16.11 o 
   5   5   2       71.18       70.23      6.63 o 
   6   5   2       69.68       67.88     10.41 o 
   7   5   2       88.35       77.76     11.84 o 
 -10   6   2        6.72        6.95      6.86 o 
  -9   6   2       53.29       65.61     10.72 o 
  -8   6   2      380.19      388.33     15.03 o 
  -7   6   2       82.97       71.23     11.83 o 
  -6   6   2      266.10      265.82     10.48 o 
  -5   6   2     6272.37     6596.08    132.62 o 
  -4   6   2     1353.09     1393.08     31.49 o 
  -3   6   2      188.53      222.65      9.56 o 
  -2   6   2       91.26       75.80      4.14 o 
  -1   6   2     1931.70     1892.55     33.47 o 
   0   6   2      768.14      793.54     20.73 o 
   1   6   2      207.40      192.34      8.14 o 
   2   6   2      536.42      508.20     15.64 o 
   3   6   2       45.53       46.83      5.08 o 
   4   6   2       94.01      111.78      7.75 o 
   5   6   2      385.45      395.37     26.81 o 
   6   6   2      250.93      251.43     12.99 o 
   7   6   2        6.71        8.01      7.04 o 
 -10   7   2      107.69      119.71     14.78 o 
  -9   7   2       71.06       59.86     10.72 o 
  -8   7   2      152.19      171.39     15.24 o 
  -7   7   2        7.63       14.25      6.26 o 
  -6   7   2      230.39      235.14     15.92 o 
  -5   7   2      423.89      371.84     19.28 o 
  -4   7   2      974.25     1024.88     24.55 o 
  -3   7   2        8.28        4.33      1.76 o 
  -2   7   2      155.05      171.80      6.60 o 
  -1   7   2      151.37      159.68      5.59 o 
   0   7   2      293.20      297.13     12.23 o 
   1   7   2       30.36       35.22      6.22 o 
   2   7   2      179.45      152.58     10.06 o 
   3   7   2      422.87      437.01     15.40 o 
   4   7   2       10.51       14.88      4.23 o 
   5   7   2      318.61      305.22     32.65 o 
   6   7   2      350.94      337.09     15.64 o 
 -10   8   2      211.48      194.90     18.68 o 
  -9   8   2      441.55      418.37     25.80 o 
  -8   8   2      194.87      174.89     15.48 o 
  -7   8   2       30.04       25.45      7.06 o 
  -6   8   2     1190.39     1227.20     46.18 o 
  -5   8   2      179.58      184.73     13.23 o 
  -4   8   2      368.23      380.00     19.01 o 
  -3   8   2      705.64      644.45     25.87 o 
  -2   8   2      198.88      211.37      6.87 o 
  -1   8   2      817.94      867.02     17.98 o 
   0   8   2       13.33       12.87      2.95 o 
   1   8   2      157.99      164.29      8.40 o 
   2   8   2      118.38      114.58      7.54 o 
   3   8   2       11.87       14.36      3.93 o 
   4   8   2        2.64        1.22      3.31 o 
   5   8   2      114.16       94.83      8.40 o 
   6   8   2       13.26       12.18      4.96 o 
 -10   9   2       22.50       20.29      9.11 o 
  -9   9   2      103.17      108.53     13.74 o 
  -8   9   2        0.43        0.00      4.98 o 
  -7   9   2      904.87      868.44     37.62 o 
  -6   9   2     1088.00     1137.97     44.29 o 
  -5   9   2      505.48      553.83     25.96 o 
  -4   9   2      112.18      102.73      9.92 o 
  -3   9   2     1136.21     1137.37     40.49 o 
  -2   9   2     2462.12     2500.73     75.77 o 
  -1   9   2       74.84       83.96      9.95 o 
   0   9   2       38.01       35.97      7.17 o 
   1   9   2       88.68       69.98      6.04 o 
   2   9   2      209.60      196.06     15.17 o 
   3   9   2       56.08       51.40      7.07 o 
   4   9   2       96.59       98.19      8.38 o 
   5   9   2       45.54       45.48      6.95 o 
  -9  10   2       34.22       12.57      8.03 o 
  -8  10   2        2.51        1.10      5.65 o 
  -7  10   2      149.55      113.34     12.86 o 
  -6  10   2      241.87      238.94     17.11 o 
  -5  10   2      156.43      188.17     14.34 o 
  -4  10   2       37.95       46.14      7.37 o 
  -3  10   2       24.76       24.30      4.42 o 
  -2  10   2        4.66        6.48      4.70 o 
  -1  10   2      489.26      501.36     26.33 o 
   0  10   2       26.00       23.64      6.90 o 
   1  10   2       88.41       71.85     10.26 o 
   2  10   2       96.43      104.43     12.13 o 
   3  10   2       38.13       43.40      9.20 o 
   4  10   2      178.13      193.46     17.31 o 
  -9  11   2       20.93       16.41      8.73 o 
  -8  11   2       87.79       76.40     11.80 o 
  -7  11   2      332.44      317.47     21.48 o 
  -6  11   2       70.87       59.24      9.84 o 
  -5  11   2       79.33       76.97     10.01 o 
  -4  11   2      296.24      292.46     17.82 o 
  -3  11   2      427.59      419.04     24.50 o 
  -2  11   2       62.14       50.06      9.22 o 
  -1  11   2       21.65       21.75      7.37 o 
   0  11   2      266.30      226.17     17.84 o 
   1  11   2        1.62        0.00      4.41 o 
   2  11   2       12.95       10.50      6.24 o 
   3  11   2        6.88        5.69      5.82 o 
  -8  12   2       93.56       89.32     12.86 o 
  -7  12   2      410.89      391.82     24.28 o 
  -6  12   2      109.16       86.17     11.56 o 
  -5  12   2        1.25        0.00      5.03 o 
  -4  12   2      688.51      660.05     33.32 o 
  -3  12   2      372.34      373.54     24.11 o 
  -2  12   2      315.73      315.75     22.01 o 
  -1  12   2        0.95        1.87      4.94 o 
   0  12   2      352.76      310.88     22.03 o 
   1  12   2      101.25       92.21     12.53 o 
   2  12   2        1.15        0.00      4.90 o 
  -7  13   2      129.95      115.79     14.20 o 
  -6  13   2      133.39      136.45     14.47 o 
  -5  13   2       26.72       21.79      8.07 o 
  -4  13   2       76.17       70.38     11.76 o 
  -3  13   2      157.47      170.08     16.92 o 
  -2  13   2      246.33      263.93     21.06 o 
  -1  13   2       40.84       36.57      9.64 o 
   0  13   2       21.36       25.12      8.60 o 
  -5  14   2      189.62      207.09     19.23 o 
  -4  14   2       43.86       42.54     10.76 o 
  -3  14   2        1.11        3.46      6.22 o 
   2 -15   3        1.65        0.00      5.76 o 
   3 -15   3       19.75        4.87      6.31 o 
   4 -15   3       99.94      114.40     15.07 o 
   5 -15   3      121.46      127.56     14.60 o 
  -1 -14   3        2.46        0.13      5.25 o 
   0 -14   3       12.75       15.28      7.34 o 
   1 -14   3       89.35       92.12     12.70 o 
   2 -14   3       67.37       81.69     12.17 o 
   3 -14   3       49.31       58.97      7.25 o 
   4 -14   3      162.92      159.74     10.84 o 
   5 -14   3      408.61      458.31     26.49 o 
   6 -14   3      134.17      126.68     15.00 o 
   7 -14   3        5.31        2.34      7.34 o 
  -2 -13   3        0.12        2.58      5.29 o 
  -1 -13   3        9.77        9.06      6.02 o 
   0 -13   3       44.46       45.81      9.37 o 
   1 -13   3       37.26       25.67      8.05 o 
   2 -13   3      470.15      477.59     18.06 o 
   3 -13   3       90.91       85.25      7.90 o 
   4 -13   3       58.15       52.31      9.57 o 
   5 -13   3      207.14      210.02     17.36 o 
   6 -13   3      255.81      281.04     20.75 o 
   7 -13   3       61.42       53.53     10.92 o 
   8 -13   3       72.82       62.08     12.00 o 
  -3 -12   3      147.66      160.34     15.20 o 
  -2 -12   3       46.39       53.59      9.48 o 
  -1 -12   3      125.56      146.27     13.98 o 
   0 -12   3       46.80       53.88      9.28 o 
   1 -12   3      204.63      189.80     15.66 o 
   2 -12   3      608.93      610.83     20.72 o 
   3 -12   3      161.38      175.08     10.23 o 
   4 -12   3       26.76       37.03      8.03 o 
   5 -12   3        0.89        0.00      5.09 o 
   6 -12   3      311.36      308.81     21.06 o 
   7 -12   3      187.67      169.67     16.43 o 
   8 -12   3       45.93       49.58     10.98 o 
  -4 -11   3        0.35        0.00      4.70 o 
  -3 -11   3       10.72        5.58      5.09 o 
  -2 -11   3       65.32       63.65      9.31 o 
  -1 -11   3      185.74      183.89     14.73 o 
   0 -11   3       83.26      104.50      8.40 o 
   1 -11   3      801.86      830.84     24.08 o 
   2 -11   3      575.87      573.52     18.87 o 
   3 -11   3     1158.90     1100.19     41.82 o 
   4 -11   3      105.56      148.25     13.17 o 
   5 -11   3      109.86       95.08     11.23 o 
   6 -11   3       31.42       41.15      8.47 o 
   7 -11   3      312.14      326.87     21.77 o 
   8 -11   3      415.52      423.84     26.38 o 
   9 -11   3       86.19       70.86     12.57 o 
  -5 -10   3      142.38      167.94     15.53 o 
  -4 -10   3      172.45      166.89     14.82 o 
  -3 -10   3        6.68       11.64      5.67 o 
  -2 -10   3       32.94       23.89      6.40 o 
  -1 -10   3      174.53      157.15      9.91 o 
   0 -10   3        0.19        2.29      2.96 o 
   1 -10   3       31.07       27.63      4.21 o 
   2 -10   3      498.37      460.70     15.76 o 
   3 -10   3      149.60      152.15     12.37 o 
   4 -10   3      161.97      178.99     13.89 o 
   5 -10   3      232.96      230.32     16.01 o 
   6 -10   3      259.10      212.01     16.23 o 
   7 -10   3      112.14       94.00     11.93 o 
   8 -10   3       74.71       87.82     12.33 o 
   9 -10   3      252.61      273.56     21.66 o 
  -6  -9   3        0.30        0.00      3.84 o 
  -5  -9   3      228.69      230.61     12.20 o 
  -4  -9   3      254.27      284.02     12.83 o 
  -3  -9   3      242.84      223.30     15.24 o 
  -2  -9   3        3.69        6.35      2.23 o 
  -1  -9   3      470.37      462.97     14.89 o 
   0  -9   3       39.39       42.37      6.13 o 
   1  -9   3       71.87       63.69      8.30 o 
   2  -9   3      359.32      351.99     17.69 o 
   3  -9   3      261.95      263.77     15.72 o 
   4  -9   3      327.37      314.01     17.82 o 
   5  -9   3      189.36      200.30     14.53 o 
   6  -9   3      394.61      362.75     21.08 o 
   7  -9   3      382.34      434.69     24.63 o 
   8  -9   3       57.82       44.31      9.59 o 
   9  -9   3      154.78      137.64     15.09 o 
  10  -9   3       12.60        6.90      7.83 o 
  -6  -8   3       23.64       29.29      6.19 o 
  -5  -8   3      109.21      100.04      8.04 o 
  -4  -8   3      123.60      141.35      8.68 o 
  -3  -8   3      211.56      213.46      7.70 o 
  -2  -8   3       91.58       90.35      4.86 o 
  -1  -8   3     1092.63     1015.42     20.30 o 
   0  -8   3      651.75      616.37     13.50 o 
   1  -8   3      109.85      114.40      8.51 o 
   2  -8   3     1272.41     1220.27     42.10 o 
   3  -8   3     2864.78     2863.60     88.73 o 
   4  -8   3      800.73      821.66     32.40 o 
   5  -8   3      388.08      395.48     20.69 o 
   6  -8   3     4001.28     4307.70    132.46 o 
   7  -8   3      403.52      412.40     23.16 o 
   8  -8   3      162.43      189.14     16.03 o 
   9  -8   3       82.60       88.61     12.31 o 
  10  -8   3      175.21      181.07     17.80 o 
  -7  -7   3        6.85        6.24      7.59 o 
  -6  -7   3      350.16      323.25     20.44 o 
  -5  -7   3      298.23      291.59     12.79 o 
  -4  -7   3        0.90        1.45      2.19 o 
  -3  -7   3      472.02      466.75     11.96 o 
  -2  -7   3      183.88      182.45      7.86 o 
  -1  -7   3      223.65      220.83      6.73 o 
   0  -7   3      292.64      330.69      8.27 o 
   1  -7   3        4.43        5.67      2.06 o 
   2  -7   3     2359.30     2478.84     76.29 o 
   3  -7   3     3384.73     3206.52     97.24 o 
   4  -7   3       14.14        7.41      3.90 o 
   5  -7   3      189.81      187.79     13.43 o 
   6  -7   3      443.27      421.53     21.90 o 
   7  -7   3     2238.25     2322.56     77.85 o 
   8  -7   3       90.62       95.41     11.69 o 
   9  -7   3       13.40       12.48      6.62 o 
  10  -7   3      278.67      313.09     22.80 o 
  -8  -6   3      115.59      115.21     14.80 o 
  -7  -6   3       37.91       46.51     10.15 o 
  -6  -6   3      754.87      761.48     33.52 o 
  -5  -6   3     1368.05     1316.93     33.78 o 
  -4  -6   3      821.96      800.50     17.84 o 
  -3  -6   3       96.09       86.87      4.58 o 
  -2  -6   3      206.81      164.55      7.02 o 
  -1  -6   3     1306.91     1343.70     28.62 o 
   0  -6   3      547.16      540.72     11.32 o 
   1  -6   3      525.07      518.52     20.18 o 
   2  -6   3     1320.23     1343.32     44.18 o 
   3  -6   3     1969.98     2090.85     65.55 o 
   4  -6   3      276.07      236.54      7.92 o 
   5  -6   3      461.16      403.46     22.35 o 
   6  -6   3      284.78      287.18     13.43 o 
   7  -6   3       48.78       48.11      5.60 o 
   8  -6   3       97.14       83.87     10.65 o 
   9  -6   3       17.31       19.34      7.70 o 
  10  -6   3        6.65        1.92      6.66 o 
  -8  -5   3      159.87      163.93     16.45 o 
  -7  -5   3       29.75       38.60      9.17 o 
  -6  -5   3      206.84      238.36     16.92 o 
  -5  -5   3      672.86      662.03     28.34 o 
  -4  -5   3      271.02      264.16      8.34 o 
  -3  -5   3      123.66      118.49      9.04 o 
  -2  -5   3      248.47      222.38      6.47 o 
  -1  -5   3     2192.92     2113.09     41.45 o 
   0  -5   3      362.19      328.94      8.88 o 
   1  -5   3     1713.83     1664.43     34.52 o 
   2  -5   3     4272.43     4136.21     98.79 o 
   3  -5   3       61.22       39.46      2.89 o 
   4  -5   3      104.45       96.84      5.12 o 
   5  -5   3      966.44      868.96     26.32 o 
   6  -5   3     1808.03     1772.92     40.80 o 
   7  -5   3      710.20      741.95     21.64 o 
   8  -5   3        3.24        5.58      3.75 o 
   9  -5   3      491.91      505.04     41.61 o 
  10  -5   3      168.81      194.79     17.60 o 
  -8  -4   3        0.67        1.10      6.33 o 
  -7  -4   3      330.72      340.46     21.17 o 
  -6  -4   3       45.73       44.99      8.31 o 
  -5  -4   3       33.16       47.84      7.72 o 
  -4  -4   3      437.16      402.63     12.96 o 
  -3  -4   3       82.58      102.03      4.45 o 
  -2  -4   3      359.07      403.37     11.28 o 
  -1  -4   3       66.99       71.51      3.69 o 
   0  -4   3      278.70      294.07      6.60 o 
   1  -4   3     1041.57     1096.05     23.48 o 
   2  -4   3     2162.27     2062.51     50.86 o 
   3  -4   3       74.68       66.99      5.19 o 
   4  -4   3        4.21        9.47      2.24 o 
   5  -4   3     1022.01      931.12     23.30 o 
   6  -4   3     1915.31     1909.90     43.54 o 
   7  -4   3      966.47     1020.14     27.31 o 
   8  -4   3        0.39        0.00      3.50 o 
   9  -4   3      274.13      292.78     13.94 o 
  10  -4   3      484.00      551.03     29.51 o 
  -9  -3   3       36.78       50.42     11.12 o 
  -8  -3   3       33.66       46.62     10.03 o 
  -7  -3   3      926.34      928.30     38.15 o 
  -6  -3   3      385.51      388.03     20.58 o 
  -5  -3   3      666.51      648.29     26.73 o 
  -4  -3   3      180.31      164.50     10.83 o 
  -3  -3   3     1692.51     1624.25     34.74 o 
  -2  -3   3     1326.28     1305.97     45.16 o 
  -1  -3   3     2530.07     2549.32     42.55 o 
   0  -3   3       50.44       44.30      2.01 o 
   1  -3   3      337.34      341.23      8.72 o 
   2  -3   3       61.31       68.50      3.43 o 
   3  -3   3        6.50        7.44      1.81 o 
   4  -3   3      803.24      728.54     18.37 o 
   5  -3   3      199.56      178.54      7.98 o 
   6  -3   3      321.02      305.58     11.61 o 
   7  -3   3      611.46      601.33     30.66 o 
   8  -3   3       36.87       36.76      5.65 o 
   9  -3   3        0.59        8.67      7.17 o 
  10  -3   3       18.59       29.49      9.24 o 
  -9  -2   3        2.37        0.00      6.73 o 
  -8  -2   3       22.89       26.58      8.09 o 
  -7  -2   3      467.77      423.14     22.96 o 
  -6  -2   3      844.42      819.72     32.75 o 
  -5  -2   3     4103.36     4098.94    119.80 o 
  -4  -2   3      110.49      109.48      8.51 o 
  -3  -2   3     3882.40     3886.69    104.95 o 
  -2  -2   3      326.51      338.20      9.53 o 
  -1  -2   3      546.58      554.26     10.50 o 
   0  -2   3      346.11      356.31     12.39 o 
   1  -2   3    16038.59    14426.13    370.34 o 
   2  -2   3      299.80      316.80      8.89 o 
   3  -2   3     1028.19      937.87     21.60 o 
   4  -2   3     4225.51     3967.16    264.79 o 
   5  -2   3     3424.51     3257.78     96.11 o 
   6  -2   3       32.92       23.22      6.20 o 
   8  -2   3      396.19      350.09     57.29 o 
   9  -2   3       99.32      103.35     13.08 o 
  10  -2   3        7.64        0.00      6.18 o 
  -9  -1   3        0.64        1.46      6.62 o 
  -8  -1   3      685.66      664.46     31.19 o 
  -7  -1   3     1058.79     1021.30     39.87 o 
  -6  -1   3       42.00       35.90      6.86 o 
  -5  -1   3     2865.33     2744.66     82.57 o 
  -4  -1   3     1176.21     1241.34     40.40 o 
  -3  -1   3        0.98        2.01      1.87 o 
  -2  -1   3      611.13      659.58     15.82 o 
  -1  -1   3     2389.41     2514.62     50.84 o 
   0  -1   3      238.89      255.71      6.86 o 
   2  -1   3     1599.19     1693.98     35.33 o 
   3  -1   3     1187.04     1208.45     26.79 o 
   4  -1   3      108.17       85.56      4.99 o 
   5  -1   3     3316.71     3331.46     69.83 o 
   6  -1   3      322.76      300.78     11.41 o 
   7  -1   3      121.01      123.64      8.71 o 
   8  -1   3      478.10      472.80     25.19 o 
   9  -1   3      187.24      182.24     16.83 o 
 -10   0   3      142.71      139.60     16.34 o 
  -9   0   3        6.15        9.55      7.06 o 
  -8   0   3     1102.82     1099.81     43.34 o 
  -7   0   3     2948.35     2995.77     93.07 o 
  -6   0   3      199.33      199.57     13.61 o 
  -5   0   3     1853.93     1861.58     58.40 o 
  -4   0   3     4963.76     5118.82    144.32 o 
  -3   0   3      259.97      213.84     10.45 o 
  -2   0   3       75.59      105.18      6.35 o 
  -1   0   3     2882.48     3432.01     68.44 o 
   1   0   3       20.05       18.84      1.33 o 
   2   0   3      154.89      147.46      5.03 o 
   3   0   3     3040.77     3008.85     85.90 o 
   4   0   3       32.47       33.43      3.27 o 
   5   0   3     1095.75     1080.76     26.31 o 
   6   0   3     1398.95     1417.74     33.94 o 
   7   0   3       33.99       45.65      8.82 o 
   8   0   3       47.12       34.05      9.22 o 
   9   0   3      144.72      135.50     14.86 o 
 -10   1   3        0.87        1.92      7.19 o 
  -9   1   3        0.50        1.50      6.62 o 
  -8   1   3      532.56      540.69     26.64 o 
  -7   1   3     1054.64     1099.61     40.96 o 
  -6   1   3      395.51      397.36     18.92 o 
  -5   1   3      932.81      969.43     33.70 o 
  -4   1   3      745.09      743.96     26.40 o 
  -3   1   3     1398.85     1416.52     43.45 o 
  -2   1   3     1092.37     1163.97     35.64 o 
  -1   1   3      673.97      711.01     22.89 o 
   0   1   3       68.81       73.97      2.53 o 
   1   1   3       61.52       75.88      3.64 o 
   2   1   3       80.85       79.29      4.20 o 
   3   1   3     2674.54     2554.24     43.56 o 
   4   1   3     3364.87     3437.35    116.24 o 
   5   1   3       36.19       36.98      3.82 o 
   6   1   3      651.17      629.83     28.19 o 
   7   1   3      650.99      656.65     30.59 o 
   8   1   3      410.47      441.16     25.58 o 
   9   1   3        0.58        1.90      6.15 o 
 -10   2   3        7.89        3.15      7.28 o 
  -9   2   3       81.50       65.88     10.61 o 
  -8   2   3        0.35        0.00      5.18 o 
  -7   2   3      110.85      131.33     11.95 o 
  -6   2   3      616.03      608.42     24.79 o 
  -5   2   3      222.73      213.80     11.98 o 
  -4   2   3      775.10      909.22     30.72 o 
  -3   2   3       42.27       48.85      4.92 o 
  -2   2   3      359.39      408.98     15.20 o 
  -1   2   3     1272.17     1488.10     44.09 o 
   0   2   3       50.43       72.23     11.84 o 
   1   2   3      611.56      632.13     15.55 o 
   2   2   3      100.78      107.07      5.24 o 
   3   2   3     1327.93     1310.84     30.63 o 
   4   2   3     3200.20     3122.42     67.00 o 
   5   2   3      406.61      387.17     20.00 o 
   6   2   3      308.58      275.75     17.67 o 
   7   2   3        8.99       16.96      7.01 o 
   8   2   3      386.26      423.01     25.32 o 
 -10   3   3       37.31       41.20     10.21 o 
  -9   3   3      709.74      680.98     31.78 o 
  -8   3   3      440.04      474.79     23.86 o 
  -7   3   3      797.50      795.06     31.25 o 
  -6   3   3      214.46      224.58     13.10 o 
  -5   3   3     2462.93     2519.04     75.32 o 
  -4   3   3     2361.18     2373.97     70.05 o 
  -2   3   3      313.85      359.14     13.89 o 
  -1   3   3      315.69      358.12      9.98 o 
   0   3   3       37.27       39.91      3.14 o 
   1   3   3      157.55      165.66      6.48 o 
   2   3   3        1.76        2.42      1.73 o 
   3   3   3       32.39       25.04      3.45 o 
   4   3   3       43.72       44.90      4.76 o 
   5   3   3      343.30      327.95     18.70 o 
   6   3   3       68.73       64.53      9.70 o 
   7   3   3       70.50       64.09     10.50 o 
   8   3   3       15.37       18.39      8.20 o 
 -10   4   3        2.61        7.63      7.12 o 
  -9   4   3      420.64      394.38     22.74 o 
  -8   4   3      698.38      705.96     30.50 o 
  -7   4   3      589.75      594.30     25.25 o 
  -6   4   3       46.29       54.01      6.37 o 
  -5   4   3     2431.35     2550.07     75.91 o 
  -4   4   3     6564.75     6909.34    191.65 o 
  -3   4   3      151.35       98.56      6.53 o 
  -2   4   3       67.99       64.22      5.16 o 
  -1   4   3     4913.89     5336.64    108.04 o 
   0   4   3     3495.54     3813.30     63.17 o 
   1   4   3      208.50      214.18      8.44 o 
   2   4   3     2562.88     2687.94     57.66 o 
   3   4   3       65.97       55.29      4.99 o 
   4   4   3       58.08       55.44      5.50 o 
   5   4   3      333.82      353.29     14.08 o 
   6   4   3      431.21      444.97     24.11 o 
   7   4   3       35.10       30.48      8.73 o 
   8   4   3        7.31        4.26      7.04 o 
 -10   5   3       47.71       43.42      7.16 o 
  -9   5   3       52.17       56.31      9.86 o 
  -8   5   3      285.21      288.63     17.69 o 
  -7   5   3      637.02      669.04     27.08 o 
  -6   5   3      434.81      487.49     20.60 o 
  -5   5   3      928.22      987.23     33.48 o 
  -4   5   3     1090.17     1190.72     38.13 o 
  -3   5   3      296.83      255.99     11.58 o 
  -2   5   3       46.74       50.06      3.54 o 
  -1   5   3      105.20      104.80      4.10 o 
   0   5   3       11.60        5.27      2.14 o 
   1   5   3      122.73      155.30      7.10 o 
   2   5   3     1457.30     1395.22     33.23 o 
   3   5   3     1200.92     1197.91     30.14 o 
   4   5   3      414.13      382.29     15.78 o 
   5   5   3      220.30      229.66     11.45 o 
   6   5   3      832.56      806.62     35.79 o 
   7   5   3      395.43      389.17     24.26 o 
 -10   6   3       97.22      105.42     13.92 o 
  -9   6   3      352.73      345.79     22.80 o 
  -8   6   3      255.51      267.06     13.00 o 
  -7   6   3      981.48      950.89     50.37 o 
  -6   6   3     2396.10     2562.10     56.48 o 
  -5   6   3     1595.15     1600.89     36.93 o 
  -4   6   3      217.18      265.47      9.47 o 
  -3   6   3        4.63        2.43      1.66 o 
  -2   6   3      101.66       94.75      4.93 o 
  -1   6   3      354.35      437.00     18.31 o 
   0   6   3        5.83        1.89      2.34 o 
   1   6   3       79.81       91.42      5.89 o 
   2   6   3      169.46      158.51      8.12 o 
   3   6   3      328.33      311.43     12.41 o 
   4   6   3      764.01      780.08     40.29 o 
   5   6   3      140.94      139.48      9.34 o 
   6   6   3      154.97      153.91     21.61 o 
   7   6   3      229.54      237.79     19.34 o 
 -10   7   3      182.59      170.19     17.27 o 
  -9   7   3      547.27      592.10     31.30 o 
  -8   7   3      226.08      193.06     16.01 o 
  -7   7   3       79.03       74.81      9.81 o 
  -6   7   3      148.94      142.41     12.31 o 
  -5   7   3     1676.98     1707.10     38.98 o 
  -4   7   3     1126.06     1131.24     40.36 o 
  -3   7   3        0.57        1.16      1.73 o 
  -2   7   3      152.18      125.41      5.12 o 
  -1   7   3      353.40      378.66      9.69 o 
   0   7   3        3.80        0.00      1.75 o 
   1   7   3      135.99      144.32      8.41 o 
   2   7   3      432.29      423.88     14.85 o 
   3   7   3       10.69        8.20      5.38 o 
   4   7   3      336.68      333.83     36.09 o 
   5   7   3       72.26       80.64      7.81 o 
   6   7   3        6.78        2.70      4.12 o 
 -10   8   3       21.30       11.58      7.94 o 
  -9   8   3       43.02       35.66      9.35 o 
  -8   8   3      437.80      413.12     24.44 o 
  -7   8   3       16.17       26.18      7.23 o 
  -6   8   3       87.47       65.92      9.22 o 
  -5   8   3     1257.26     1239.22     45.21 o 
  -4   8   3      511.74      532.62     23.44 o 
  -3   8   3        3.59        0.90      3.13 o 
  -2   8   3      115.23      120.76      5.29 o 
  -1   8   3      149.79      165.81     21.22 o 
   0   8   3      146.64      139.23      8.23 o 
   2   8   3       27.44       35.38      6.16 o 
   3   8   3      120.92      118.49      8.87 o 
   4   8   3        8.18        8.24      4.08 o 
   5   8   3      139.42      158.69     20.62 o 
  -9   9   3        9.69        9.75      7.63 o 
  -8   9   3      280.23      259.45     19.08 o 
  -7   9   3       56.18       42.94      8.65 o 
  -6   9   3       60.98       57.01      8.58 o 
  -5   9   3        3.96        3.20      4.30 o 
  -4   9   3       34.25       34.36      6.40 o 
  -3   9   3      383.60      382.07     13.95 o 
  -2   9   3      480.22      508.80     25.63 o 
  -1   9   3       99.24       94.06     10.59 o 
   0   9   3       45.59       33.04      7.28 o 
   1   9   3      188.24      197.04     10.03 o 
   2   9   3       13.73       18.01      4.34 o 
   3   9   3      116.81      125.85      8.92 o 
   4   9   3       10.36        6.72      4.27 o 
  -9  10   3       33.47       56.83     11.34 o 
  -8  10   3       61.73       74.43     11.42 o 
  -7  10   3      677.17      725.04     33.96 o 
  -6  10   3      769.12      764.89     34.14 o 
  -5  10   3      177.88      185.88     14.23 o 
  -4  10   3       66.20       68.08      8.56 o 
  -3  10   3        4.26       14.05      5.62 o 
  -2  10   3      289.80      297.45     19.54 o 
  -1  10   3      659.64      637.95     31.10 o 
   0  10   3      362.75      354.72     21.92 o 
   1  10   3        2.71        0.00      4.01 o 
   2  10   3        0.00        0.00      4.19 o 
   3  10   3      123.80      111.11     13.10 o 
  -8  11   3       12.00       11.73      6.81 o 
  -7  11   3       14.19       18.06      7.72 o 
  -6  11   3      338.02      345.46     21.33 o 
  -5  11   3      449.64      408.25     22.21 o 
  -4  11   3      102.96       99.25     12.06 o 
  -3  11   3      132.81      128.07     13.70 o 
  -2  11   3      261.56      263.97     19.28 o 
  -1  11   3        4.43        7.21      5.34 o 
   0  11   3      229.38      240.83     18.66 o 
   1  11   3       80.01       80.98     11.49 o 
   2  11   3        7.20       12.53      6.62 o 
  -7  12   3      158.04      134.47     14.45 o 
  -6  12   3        0.79        0.00      5.43 o 
  -4  12   3      354.10      360.19     23.62 o 
  -3  12   3       23.78       22.43      7.76 o 
  -2  12   3       12.26       11.16      6.57 o 
  -1  12   3       39.48       29.27      8.80 o 
   0  12   3        2.52        7.41      6.29 o 
   1  12   3       17.60       18.50      7.72 o 
  -5  13   3        6.22        9.59      6.48 o 
  -4  13   3      445.45      459.33     28.43 o 
  -3  13   3      273.61      261.50     21.15 o 
  -2  13   3       14.46       15.79      7.83 o 
  -1  13   3       63.58       59.61     11.56 o 
   2 -15   4       31.53       29.46      9.17 o 
   3 -15   4       68.33       70.42      8.84 o 
   4 -15   4        0.10        0.44      4.04 o 
   5 -15   4       22.27       24.81      8.71 o 
  -1 -14   4       21.53       29.73      8.73 o 
   0 -14   4      113.59      126.20     14.29 o 
   1 -14   4       75.41       66.45     11.07 o 
   2 -14   4       16.47       17.99      5.10 o 
   3 -14   4      266.38      293.03     15.53 o 
   4 -14   4      158.18      176.91     11.41 o 
   5 -14   4      198.85      228.51     18.61 o 
   6 -14   4        4.17        7.37      6.90 o 
   7 -14   4       25.94       26.36      9.77 o 
  -2 -13   4       48.31       35.60      8.73 o 
  -1 -13   4        3.16        4.70      5.69 o 
   0 -13   4      381.66      426.56     25.21 o 
   1 -13   4      551.97      603.60     33.08 o 
   2 -13   4       40.77       42.51      8.68 o 
   3 -13   4       60.80       76.47      8.74 o 
   4 -13   4      648.05      667.35     31.76 o 
   5 -13   4      627.79      643.22     31.98 o 
   6 -13   4       13.61       25.03      8.87 o 
   7 -13   4       53.07       57.34     11.47 o 
   8 -13   4      214.04      229.41     20.44 o 
  -3 -12   4       42.13       31.52      8.14 o 
  -2 -12   4      110.82      135.33     13.43 o 
  -1 -12   4       46.60       35.88      7.87 o 
   0 -12   4      194.19      188.22     10.48 o 
   1 -12   4      137.95      139.84      9.13 o 
   2 -12   4      224.71      236.00     11.74 o 
   3 -12   4        7.02        5.87      4.90 o 
   4 -12   4       20.65       29.51      7.63 o 
   5 -12   4      417.67      423.62     24.35 o 
   6 -12   4      170.70      176.83     16.06 o 
   7 -12   4       21.91       36.17      9.42 o 
   8 -12   4      149.44      181.20     17.71 o 
  -4 -11   4       48.08       50.13      9.57 o 
  -3 -11   4       50.32       33.92      7.70 o 
  -2 -11   4        0.13        3.13      3.93 o 
  -1 -11   4      198.68      201.00     10.32 o 
   0 -11   4        0.69        0.00      2.78 o 
   1 -11   4       71.13       61.32      6.04 o 
   2 -11   4      348.50      357.42     14.13 o 
   3 -11   4        2.05        0.00      4.30 o 
   4 -11   4       38.79       55.91      8.89 o 
   5 -11   4       20.74        9.48      5.87 o 
   6 -11   4      204.24      197.28     16.30 o 
   7 -11   4       60.56       60.94     10.56 o 
   8 -11   4       40.82       48.98     10.54 o 
   9 -11   4        4.62        7.45      7.61 o 
  -5 -10   4       20.82       19.56      7.19 o 
  -4 -10   4       12.03        9.59      5.73 o 
  -3 -10   4      362.85      360.90     20.60 o 
  -2 -10   4      216.53      204.17      9.85 o 
  -1 -10   4      373.67      424.48     15.07 o 
   0 -10   4      167.33      161.92     13.91 o 
   1 -10   4      137.56      142.28      8.15 o 
   2 -10   4      113.83      104.27      7.18 o 
   3 -10   4      362.08      376.51     20.00 o 
   4 -10   4      877.75      933.46     37.74 o 
   5 -10   4      712.36      684.53     31.12 o 
   6 -10   4        5.78        0.42      4.43 o 
   7 -10   4      431.22      455.93     25.80 o 
   8 -10   4      108.95       97.55     12.88 o 
   9 -10   4       49.75       48.10     10.94 o 
  -6  -9   4       22.18       14.61      5.11 o 
  -5  -9   4       36.27       46.91      6.29 o 
  -4  -9   4       59.74       73.69      6.90 o 
  -3  -9   4        3.83        4.53      2.78 o 
  -2  -9   4       27.17       31.12      3.40 o 
  -1  -9   4      244.75      253.47     10.36 o 
   0  -9   4      506.91      511.10     16.03 o 
   1  -9   4     1315.03     1262.54     31.44 o 
   2  -9   4       14.85        9.26      4.59 o 
   3  -9   4      523.27      499.93     23.20 o 
   4  -9   4     1522.78     1431.82     51.01 o 
   5  -9   4      807.52      800.78     33.70 o 
   6  -9   4        2.84        6.79      5.18 o 
   7  -9   4      286.55      220.52     16.96 o 
   8  -9   4       73.11       53.26     10.10 o 
   9  -9   4       42.94       43.49      9.86 o 
  -6  -8   4       11.18        9.42      6.81 o 
  -5  -8   4      112.08       96.08      7.80 o 
  -4  -8   4      206.05      207.55      8.28 o 
  -3  -8   4        0.20        2.46      2.09 o 
  -2  -8   4      440.85      454.48     11.62 o 
  -1  -8   4      191.47      198.33      9.93 o 
   0  -8   4      118.83      117.77      5.90 o 
   1  -8   4      424.44      401.44     13.86 o 
   2  -8   4     1393.20     1277.35     44.02 o 
   3  -8   4       13.95        3.75      3.90 o 
   4  -8   4      229.88      193.13     13.50 o 
   5  -8   4     1243.27     1151.97     43.09 o 
   6  -8   4      203.02      218.01     15.95 o 
   7  -8   4      538.25      524.21     26.86 o 
   8  -8   4        1.26        0.00      4.68 o 
   9  -8   4       58.12       50.90     10.34 o 
  10  -8   4      130.22      106.90     14.53 o 
  -7  -7   4      133.57      112.54     13.76 o 
  -6  -7   4        0.09        0.00      5.84 o 
  -5  -7   4      307.09      313.64     13.18 o 
  -4  -7   4      360.74      365.95     10.88 o 
  -3  -7   4       90.21      102.20      5.20 o 
  -2  -7   4      569.39      533.61     12.54 o 
  -1  -7   4     1411.53     1293.60     24.31 o 
   0  -7   4      294.01      269.97      8.72 o 
   1  -7   4     2727.06     2698.07     55.30 o 
   2  -7   4     2016.33     1956.34     62.22 o 
   3  -7   4     1010.99      857.21     32.31 o 
   4  -7   4        3.68        3.13      3.51 o 
   5  -7   4      239.21      221.10     14.49 o 
   6  -7   4     1959.05     1753.09     60.67 o 
   7  -7   4      713.02      772.08     33.94 o 
   8  -7   4        0.24        0.00      4.54 o 
   9  -7   4      106.70       97.46     12.53 o 
  10  -7   4        0.59        0.00      5.73 o 
  -8  -6   4       16.85       18.35      8.93 o 
  -7  -6   4      193.97      198.12     17.14 o 
  -6  -6   4       95.89       97.35     11.58 o 
  -5  -6   4      118.54      112.33      8.56 o 
  -4  -6   4        4.42        3.63      2.17 o 
  -3  -6   4      136.04      159.54      6.13 o 
  -2  -6   4       11.48        8.72      4.90 o 
  -1  -6   4       66.23       44.60      8.06 o 
   0  -6   4      349.77      339.35      8.09 o 
   1  -6   4      820.44      774.75     17.94 o 
   2  -6   4     2985.87     2777.13     59.60 o 
   3  -6   4     2419.38     2253.96     53.28 o 
   4  -6   4      975.68      875.74     22.59 o 
   5  -6   4        3.57        4.30      2.43 o 
   6  -6   4      648.78      666.71     21.28 o 
   7  -6   4      744.88      750.75     33.21 o 
   8  -6   4       13.68       13.28      6.33 o 
   9  -6   4       64.54       72.40     11.01 o 
  10  -6   4       84.83       79.02     12.28 o 
  -8  -5   4       86.59       74.10     12.53 o 
  -7  -5   4       68.92       76.33     11.09 o 
  -6  -5   4      383.25      376.87     21.19 o 
  -5  -5   4     1259.59     1237.12     44.37 o 
  -4  -5   4       21.03       20.63      2.82 o 
  -3  -5   4       24.70       20.07      5.37 o 
  -2  -5   4        8.23       17.28      2.07 o 
  -1  -5   4        3.56        2.46      1.10 o 
   0  -5   4     2906.77     2848.76     47.74 o 
   1  -5   4       12.05       15.74      1.84 o 
   2  -5   4      348.89      360.89      9.89 o 
   3  -5   4        6.21       16.38      2.45 o 
   4  -5   4      277.45      251.34     24.87 o 
   5  -5   4     1474.31     1423.58     33.02 o 
   6  -5   4       86.87       97.53      6.64 o 
   7  -5   4       10.51        9.74      3.65 o 
   8  -5   4       46.90       45.94      6.53 o 
   9  -5   4       10.27        7.89      4.47 o 
  -8  -4   4       51.37       66.71     11.29 o 
  -7  -4   4        0.03        0.95      5.40 o 
  -6  -4   4       60.65       63.25      9.17 o 
  -5  -4   4      562.60      565.74     25.03 o 
  -4  -4   4       10.91        6.80      2.44 o 
  -3  -4   4     1115.93     1150.46     59.58 o 
  -2  -4   4      218.78      175.25      5.38 o 
  -1  -4   4      770.32      792.99     18.61 o 
   0  -4   4       30.50       28.59      2.30 o 
   1  -4   4     2873.55     2598.72     83.06 o 
   2  -4   4     2750.78     2443.41     50.30 o 
   3  -4   4      604.66      594.27     24.27 o 
   4  -4   4      133.05      163.49      6.95 o 
   5  -4   4     2805.89     2982.13     63.26 o 
   6  -4   4      804.63      773.62     48.59 o 
   7  -4   4       19.20       28.03      5.52 o 
   8  -4   4       29.39       24.86      4.85 o 
   9  -4   4       54.10       57.92      9.20 o 
  10  -4   4       20.74       16.50      8.31 o 
  -9  -3   4        0.24        0.00      7.15 o 
  -8  -3   4      137.14      151.60     15.04 o 
  -7  -3   4       93.13       87.71     11.12 o 
  -6  -3   4      215.42      197.81     14.62 o 
  -5  -3   4       14.54       13.30      4.81 o 
  -4  -3   4       21.49       25.67      4.92 o 
  -3  -3   4       43.33       38.19      3.52 o 
  -2  -3   4     1141.01     1128.87     43.82 o 
  -1  -3   4        6.18        4.79      0.94 o 
   0  -3   4      942.90      934.09     16.75 o 
   1  -3   4     1429.28     1389.61     29.61 o 
   2  -3   4     2926.00     2825.25     57.60 o 
   3  -3   4     3513.00     3321.38     90.40 o 
   4  -3   4     1337.01     1444.39     32.54 o 
   5  -3   4     4983.54     5303.37    107.90 o 
   6  -3   4     1177.33     1132.33     28.45 o 
   7  -3   4      190.84      203.14     10.11 o 
   9  -3   4       79.55       79.09     11.69 o 
  10  -3   4       52.23       60.21     11.56 o 
  -9  -2   4      387.76      351.24     23.62 o 
  -8  -2   4       26.59       30.15      8.67 o 
  -7  -2   4     2648.20     2556.12     82.55 o 
  -6  -2   4      818.87      798.44     32.33 o 
  -5  -2   4      419.16      403.55     19.12 o 
  -4  -2   4       28.69       32.86      4.98 o 
  -3  -2   4     2737.40     2926.68     61.09 o 
  -2  -2   4       22.47       24.54      7.36 o 
  -1  -2   4       19.83       21.55      3.43 o 
   0  -2   4     1983.42     2003.80     41.33 o 
   1  -2   4     2648.79     2826.85     57.23 o 
   2  -2   4     4336.80     4067.70     86.49 o 
   4  -2   4      127.30      155.91     10.17 o 
   5  -2   4      446.21      453.93     13.96 o 
   6  -2   4      269.62      266.46     10.72 o 
   7  -2   4       84.20       75.41      6.47 o 
   8  -2   4       53.42       54.74      9.55 o 
   9  -2   4       52.73       67.60     11.25 o 
  -9  -1   4      795.55      734.24     35.35 o 
  -8  -1   4       12.97        8.93      6.77 o 
  -7  -1   4     3442.11     3460.13    106.48 o 
  -6  -1   4     1939.61     1962.98     63.65 o 
  -5  -1   4      131.84      126.17      9.81 o 
  -4  -1   4        3.34        0.66      2.47 o 
  -3  -1   4      302.64      281.22     13.10 o 
  -2  -1   4     4377.74     4552.49     96.04 o 
  -1  -1   4      810.44      856.16     19.54 o 
   0  -1   4     3351.55     3322.88     83.55 o 
   2  -1   4     1427.70     1347.92     29.07 o 
   3  -1   4      903.00      842.44     20.00 o 
   4  -1   4     5903.62     5773.72    115.83 o 
   5  -1   4     1843.74     1826.31     40.92 o 
   6  -1   4        0.94        0.00      2.48 o 
   7  -1   4       10.58       16.65      6.46 o 
   8  -1   4       63.40       69.82     10.59 o 
   9  -1   4        0.02        6.79      6.81 o 
 -10   0   4       18.16       17.40      9.35 o 
  -9   0   4      315.40      295.29     21.06 o 
  -8   0   4      112.02      101.05     11.91 o 
  -7   0   4       10.64       13.21      5.91 o 
  -6   0   4      325.25      374.20     19.01 o 
  -5   0   4        3.63        6.04      3.57 o 
  -4   0   4       64.52       61.84      6.35 o 
  -3   0   4     5184.65     5819.61    162.72 o 
  -2   0   4      819.48      916.71     21.26 o 
  -1   0   4     1413.20     1555.67     33.01 o 
   0   0   4      149.43      160.21      6.99 o 
   1   0   4    18835.92    18937.60    301.97 o 
   2   0   4      980.14     1015.23     18.56 o 
   3   0   4      148.86      130.98      5.48 o 
   4   0   4     3178.25     3270.48     67.70 o 
   5   0   4     2810.50     2840.53     66.12 o 
   6   0   4      155.92      169.33     13.43 o 
   7   0   4      270.15      292.05     18.75 o 
   8   0   4      257.89      286.33     19.80 o 
   9   0   4       95.95       88.66     12.97 o 
 -10   1   4       59.70       50.70     11.27 o 
  -9   1   4      114.37      122.62     13.87 o 
  -8   1   4      473.07      495.28     25.41 o 
  -7   1   4      283.22      291.96     17.31 o 
  -6   1   4      341.58      350.78     17.91 o 
  -5   1   4        7.53       11.64      3.99 o 
  -4   1   4      888.44     1039.58     35.13 o 
  -3   1   4      759.66      876.53     29.77 o 
  -2   1   4       13.56       15.79      3.04 o 
  -1   1   4        2.82        4.30      2.10 o 
   0   1   4     1455.64     1559.65     26.81 o 
   1   1   4     2676.15     2771.07     46.10 o 
   2   1   4      378.01      381.92      8.31 o 
   3   1   4       33.10       28.09      2.16 o 
   4   1   4     1091.78     1123.33     26.08 o 
   5   1   4      642.51      658.92     27.99 o 
   6   1   4        6.65       20.16      6.66 o 
   7   1   4       15.06       14.25      6.95 o 
   8   1   4       16.38       13.39      7.34 o 
   9   1   4      139.65      132.15     15.22 o 
 -10   2   4       13.02       13.72      8.40 o 
  -9   2   4       61.66       59.55     10.48 o 
  -8   2   4      944.08      941.02     38.09 o 
  -7   2   4      965.80      973.95     37.10 o 
  -6   2   4      428.43      443.96     20.27 o 
  -5   2   4       38.11       44.73      5.95 o 
  -4   2   4     2130.85     2278.71     68.48 o 
  -2   2   4       69.32       71.17      5.76 o 
  -1   2   4      172.28      190.22      6.51 o 
   0   2   4       66.69       59.33      3.62 o 
   1   2   4       88.01       97.88      4.84 o 
   2   2   4     1228.74     1165.69     27.28 o 
   3   2   4     1063.96     1035.15     50.66 o 
   4   2   4     1030.49     1025.87     26.50 o 
   5   2   4       27.15       27.17      6.70 o 
   6   2   4       92.63      105.77     11.34 o 
   7   2   4        0.71        0.00      4.98 o 
   8   2   4      328.21      362.13     23.44 o 
 -10   3   4       49.99       48.54     10.74 o 
  -9   3   4      178.92      166.86     15.61 o 
  -8   3   4       96.23       81.27     10.21 o 
  -7   3   4      294.09      289.20     16.74 o 
  -6   3   4      488.84      488.99     21.66 o 
  -5   3   4       72.06       66.10      6.79 o 
  -4   3   4       91.10      122.60      8.58 o 
  -3   3   4        7.07       12.99      3.20 o 
  -2   3   4       63.09       63.38      5.62 o 
  -1   3   4      200.85      188.11      6.87 o 
   0   3   4     3485.65     3656.48     74.86 o 
   1   3   4      557.59      546.12     14.89 o 
   2   3   4      448.03      422.72     12.96 o 
   3   3   4     2023.46     1971.50     44.61 o 
   4   3   4     1223.70     1190.98     30.29 o 
   5   3   4      357.92      364.38     20.11 o 
   6   3   4       59.73       61.20      9.59 o 
   7   3   4       80.69       82.77     11.64 o 
   8   3   4      120.86      121.28     14.29 o 
 -10   4   4       15.94       20.60      8.91 o 
  -9   4   4     1344.38     1307.21     49.45 o 
  -8   4   4     1282.04     1321.50     47.37 o 
  -7   4   4        0.04        0.00      3.66 o 
  -6   4   4      469.70      505.29     21.97 o 
  -5   4   4      560.06      567.62     22.63 o 
  -4   4   4      286.70      271.58     13.30 o 
  -3   4   4       52.30       50.75      5.32 o 
  -2   4   4       14.43       17.71      3.44 o 
  -1   4   4       17.77       16.24      2.46 o 
   0   4   4      600.21      634.58     12.87 o 
   1   4   4      476.60      465.93     13.80 o 
   2   4   4      102.41       94.50      5.84 o 
   3   4   4      139.07      121.43      7.27 o 
   4   4   4      732.19      738.67     21.72 o 
   5   4   4      335.46      336.38     21.58 o 
   6   4   4        4.46        5.12      6.06 o 
   7   4   4      115.49      134.89     14.42 o 
 -10   5   4        0.13        0.00      6.51 o 
  -9   5   4      784.14      833.88     35.71 o 
  -8   5   4     1875.69     1855.25     61.80 o 
  -7   5   4      252.37      251.07     14.89 o 
  -6   5   4      651.03      718.93     27.94 o 
  -5   5   4     3048.82     3096.69     91.17 o 
  -4   5   4      244.87      208.33     11.51 o 
  -3   5   4       39.31       24.44      3.97 o 
  -1   5   4     2934.65     3119.37     53.04 o 
   0   5   4       16.35       13.58      2.54 o 
   1   5   4      319.78      299.31     10.80 o 
   2   5   4     1787.09     1731.79     40.29 o 
   3   5   4      178.02      168.72      8.93 o 
   4   5   4       59.85       50.76      5.78 o 
   5   5   4      566.28      554.26     19.37 o 
   6   5   4      173.45      175.47     15.68 o 
   7   5   4        6.32       12.81      7.70 o 
 -10   6   4       19.94        9.13      7.61 o 
  -9   6   4       31.62       32.77      9.00 o 
  -8   6   4      207.07      214.26     14.91 o 
  -7   6   4      177.35      172.16     12.28 o 
  -6   6   4      137.94      128.97     10.19 o 
  -5   6   4      474.91      453.02     19.30 o 
  -4   6   4      102.42       93.91      7.67 o 
  -3   6   4        1.68        4.83      3.75 o 
  -2   6   4        5.06        2.90      1.57 o 
  -1   6   4     1842.33     1982.88     43.86 o 
   0   6   4       25.29       31.27      3.74 o 
   1   6   4     1038.16     1060.83     44.11 o 
   2   6   4     2003.89     1978.80     45.76 o 
   3   6   4     1092.62     1115.15     51.66 o 
   4   6   4       61.35       60.65      6.40 o 
   5   6   4      542.34      518.05     19.09 o 
   6   6   4      128.66      124.54      9.85 o 
 -10   7   4      453.54      433.77     27.57 o 
  -9   7   4      125.88      126.95     14.62 o 
  -8   7   4        6.96        0.00      4.76 o 
  -7   7   4       63.78       54.17      8.76 o 
  -6   7   4      625.18      603.76     27.92 o 
  -5   7   4     1540.39     1591.08     42.63 o 
  -4   7   4      116.36      122.09      6.64 o 
  -3   7   4        1.51        3.46      2.01 o 
  -2   7   4       84.59       79.27      4.33 o 
  -1   7   4        2.13        5.14      2.29 o 
   1   7   4       11.23        7.59      3.11 o 
   2   7   4      252.30      254.98     11.33 o 
   3   7   4      705.20      710.72     30.91 o 
   4   7   4       13.17       14.31      4.46 o 
   5   7   4       26.43       19.66      5.01 o 
   6   7   4       10.91        8.72      4.85 o 
  -9   8   4      934.33      907.90     41.88 o 
  -8   8   4      126.62      107.96     12.75 o 
  -7   8   4      477.14      456.11     24.79 o 
  -6   8   4      285.65      280.00     17.75 o 
  -5   8   4      471.24      456.97     22.47 o 
  -4   8   4       53.32       46.34      6.75 o 
  -3   8   4      176.95      192.53      9.15 o 
  -2   8   4       48.20       52.33      5.35 o 
  -1   8   4       18.12       14.90      3.25 o 
   0   8   4        9.75        6.20      2.90 o 
   1   8   4      136.19      145.73      8.49 o 
   2   8   4      226.43      265.58     12.06 o 
   3   8   4        8.91        8.05      3.90 o 
   4   8   4      230.58      238.79     12.67 o 
   5   8   4       48.42       47.52      7.02 o 
  -9   9   4      236.31      259.85     20.51 o 
  -8   9   4      181.17      180.74     16.12 o 
  -7   9   4      135.77      111.29     12.24 o 
  -6   9   4        2.39        0.00      4.17 o 
  -5   9   4      222.79      236.67     15.53 o 
  -4   9   4       70.41       72.47      8.51 o 
  -3   9   4        1.99        0.26      3.82 o 
  -2   9   4      345.76      402.94     22.47 o 
  -1   9   4       54.82       60.96      9.15 o 
   0   9   4       53.76       64.66      9.55 o 
   1   9   4      372.71      376.98     21.94 o 
   2   9   4      129.81      147.56     12.12 o 
   3   9   4       10.74        9.31      4.24 o 
   4   9   4       52.41       57.96      7.43 o 
  -8  10   4      118.42      113.49     13.39 o 
  -7  10   4      435.79      416.12     24.11 o 
  -6  10   4       69.87       52.29      9.00 o 
  -5  10   4       10.08       12.02      5.47 o 
  -4  10   4      301.46      292.07     19.43 o 
  -3  10   4       17.21       23.47      7.06 o 
  -2  10   4        1.98        3.77      4.17 o 
  -1  10   4       42.40       30.04      7.63 o 
   0  10   4        3.78        0.00      4.59 o 
   1  10   4      576.21      519.21     27.68 o 
   2  10   4      112.59       97.99     12.37 o 
   3  10   4      101.17       92.96     12.57 o 
  -8  11   4        9.78       10.12      7.32 o 
  -7  11   4      274.76      304.18     21.00 o 
  -6  11   4      784.17      751.99     34.23 o 
  -4  11   4      102.40       99.60     12.42 o 
  -3  11   4      214.38      184.53     16.32 o 
  -2  11   4        6.74        1.94      4.74 o 
  -1  11   4       45.94       39.39      8.84 o 
   0  11   4      154.54      156.65     15.28 o 
   1  11   4       54.97       54.61     10.08 o 
   2  11   4       26.25       21.86      8.56 o 
  -7  12   4       54.31       54.06     10.56 o 
  -5  12   4      209.02      192.27     17.05 o 
  -4  12   4       10.62        6.44      6.02 o 
  -3  12   4       70.79       59.99     10.98 o 
  -2  12   4       71.71       74.30     11.78 o 
  -1  12   4        0.09        0.00      4.90 o 
   0  12   4      111.13      114.44     14.27 o 
  -5  13   4       83.07       81.40     12.88 o 
  -4  13   4        7.23        0.55      5.82 o 
  -3  13   4       10.86        9.84      6.66 o 
  -2  13   4        5.66        6.48      6.51 o 
   2 -15   5       87.33       84.67     12.66 o 
   3 -15   5       28.90       40.99      6.63 o 
   4 -15   5       50.80       61.76      7.76 o 
   5 -15   5       80.00       85.39     12.66 o 
  -1 -14   5       21.09        9.42      6.18 o 
   0 -14   5        0.08        0.00      4.98 o 
   1 -14   5       58.47       75.56     11.53 o 
   2 -14   5      337.60      373.06     23.61 o 
   3 -14   5      125.49      116.89      9.39 o 
   4 -14   5        0.27        0.00      3.57 o 
   5 -14   5       50.67       59.37     10.89 o 
   6 -14   5      246.40      261.01     20.62 o 
   7 -14   5        2.11        0.00      6.57 o 
  -2 -13   5       27.07       25.89      7.85 o 
  -1 -13   5      207.28      244.25     18.17 o 
   0 -13   5      114.32      135.48     13.70 o 
   1 -13   5       33.66       34.91      5.68 o 
   2 -13   5       23.57       28.63      5.35 o 
   3 -13   5      119.60      124.61      9.15 o 
   4 -13   5      319.77      315.31     20.58 o 
   5 -13   5       44.35       42.15      9.22 o 
   6 -13   5       47.98       45.59      9.86 o 
   7 -13   5        0.68        0.00      6.04 o 
  -3 -12   5      114.61      141.17     14.16 o 
  -2 -12   5       27.17       25.12      7.21 o 
  -1 -12   5      338.72      368.53     21.75 o 
   0 -12   5      530.52      568.14     19.33 o 
   1 -12   5      714.45      751.31     23.36 o 
   2 -12   5        2.84        0.14      2.93 o 
   3 -12   5      190.50      184.00     14.53 o 
   4 -12   5      168.33      179.30     14.97 o 
   5 -12   5      218.73      196.26     16.32 o 
   6 -12   5        1.35        1.79      6.24 o 
   7 -12   5       39.43       43.58     10.23 o 
   8 -12   5       52.22       65.92     12.20 o 
  -4 -11   5       35.58       32.88      8.25 o 
  -3 -11   5       89.00       82.20     10.41 o 
  -2 -11   5        2.36        1.96      4.04 o 
  -1 -11   5      102.14       92.44      9.52 o 
   0 -11   5      117.48      127.25      8.24 o 
   1 -11   5        2.01        3.01      2.94 o 
   2 -11   5      172.14      171.33      9.53 o 
   3 -11   5       13.61       12.53      5.62 o 
   4 -11   5      130.48      128.64     12.44 o 
   5 -11   5      150.66      162.08     14.56 o 
   6 -11   5        3.03        3.44      5.49 o 
   7 -11   5       59.40       80.87     12.04 o 
   8 -11   5      112.55      123.48     14.60 o 
   9 -11   5       12.90       11.05      8.01 o 
  -5 -10   5       36.96       36.99      8.54 o 
  -4 -10   5       32.33       47.55      8.60 o 
  -3 -10   5       33.93       40.67      7.54 o 
  -2 -10   5      160.84      155.61     10.32 o 
  -1 -10   5        4.71        2.54      2.70 o 
   0 -10   5       15.84       15.16      3.60 o 
   1 -10   5      165.22      173.81      9.05 o 
   2 -10   5      870.55      869.21     34.38 o 
   3 -10   5      726.60      731.92     30.99 o 
   4 -10   5       10.46        7.19      5.56 o 
   5 -10   5       15.26       18.08      6.66 o 
   6 -10   5      182.88      171.72     14.97 o 
   7 -10   5        0.41        0.55      5.23 o 
   8 -10   5       61.37       63.83     11.12 o 
   9 -10   5        5.55        8.09      6.97 o 
  -6  -9   5        5.47       10.41      7.59 o 
  -5  -9   5       75.32       73.51      7.26 o 
  -4  -9   5        3.34        9.32      6.35 o 
  -3  -9   5       22.09       14.60      2.93 o 
  -2  -9   5      163.91      152.80      6.56 o 
  -1  -9   5     1512.89     1511.38     38.65 o 
   0  -9   5      535.17      533.13     16.57 o 
   1  -9   5      315.43      306.78     11.70 o 
   2  -9   5      736.06      728.88     29.53 o 
   3  -9   5     1900.49     1871.54     62.63 o 
   4  -9   5     1853.34     1787.43     61.31 o 
   5  -9   5        3.72        0.00      4.65 o 
   6  -9   5      124.28      128.03     12.88 o 
   7  -9   5       79.29       83.61     11.18 o 
   8  -9   5       51.52       44.24      9.55 o 
   9  -9   5        2.60        1.72      6.09 o 
  -6  -8   5       41.79       48.28      9.75 o 
  -5  -8   5        0.30        0.00      3.65 o 
  -4  -8   5      124.29      139.32      6.83 o 
  -3  -8   5      306.75      303.08      9.54 o 
  -2  -8   5       95.72       90.56      6.84 o 
  -1  -8   5     1771.65     1758.78     39.04 o 
   2  -8   5      249.34      241.28     14.20 o 
   3  -8   5     1284.18     1281.83     45.32 o 
   4  -8   5      406.25      396.61     20.53 o 
   5  -8   5     1035.81     1019.98     39.79 o 
   6  -8   5      591.33      633.67     29.40 o 
   7  -8   5      905.31      889.59     37.98 o 
   8  -8   5       25.09       23.66      7.50 o 
   9  -8   5       19.59       18.59      7.76 o 
  -7  -7   5       13.75        9.04      7.45 o 
  -6  -7   5       34.31       25.67      7.96 o 
  -5  -7   5      183.84      180.26      7.93 o 
  -4  -7   5       21.97       37.18      3.81 o 
  -2  -7   5      255.47      217.99     15.94 o 
  -1  -7   5       52.97       44.65      3.12 o 
   0  -7   5      445.11      414.75      9.82 o 
   1  -7   5     1318.97     1255.20     27.93 o 
   2  -7   5       14.66       11.24      1.92 o 
   3  -7   5      223.79      200.12     12.84 o 
   4  -7   5      304.94      281.42     16.10 o 
   5  -7   5      127.00      122.38     11.09 o 
   6  -7   5        0.77        0.00      4.34 o 
   7  -7   5      716.53      795.26     34.58 o 
   8  -7   5       16.45       10.81      6.20 o 
   9  -7   5       18.81        9.99      6.68 o 
  10  -7   5      346.63      338.96     23.49 o 
  -8  -6   5      164.50      168.83     17.42 o 
  -7  -6   5       33.06       26.93      8.56 o 
  -6  -6   5       78.18       85.33     11.03 o 
  -5  -6   5       96.25       95.43      7.11 o 
  -4  -6   5      605.20      609.60     18.31 o 
  -3  -6   5       17.60       13.08      2.33 o 
  -2  -6   5     1862.30     1920.80     53.97 o 
  -1  -6   5      168.38      154.87      5.25 o 
   0  -6   5       14.36        9.91      1.58 o 
   1  -6   5      247.08      191.52     11.16 o 
   2  -6   5     3068.49     2719.95     56.30 o 
   3  -6   5     1620.95     1621.59     61.22 o 
   4  -6   5      210.69      201.59      8.98 o 
   5  -6   5      293.77      266.66     17.28 o 
   6  -6   5      184.58      205.42      9.41 o 
   7  -6   5       48.45       40.55      5.23 o 
   8  -6   5        2.45        5.87      5.03 o 
   9  -6   5        1.17        3.53      5.34 o 
  10  -6   5       43.74       39.19      9.79 o 
  -8  -5   5       20.78       13.34      8.07 o 
  -7  -5   5      100.99      107.96     12.46 o 
  -6  -5   5        5.60        9.88      5.98 o 
  -5  -5   5       45.07       35.97      7.26 o 
  -4  -5   5       70.82       65.78      7.61 o 
  -3  -5   5      483.09      497.54     20.54 o 
  -2  -5   5     2463.04     2538.66     43.89 o 
  -1  -5   5        9.75        3.14      1.86 o 
   0  -5   5      203.89      169.37      6.51 o 
   1  -5   5      175.49      199.46      8.36 o 
   2  -5   5      737.90      618.29     15.58 o 
   3  -5   5     5786.04     5557.01    162.64 o 
   4  -5   5      772.57      754.27     19.38 o 
   5  -5   5       28.79       26.98      3.69 o 
   6  -5   5      358.26      350.80     21.57 o 
   7  -5   5      275.02      281.22     12.03 o 
   8  -5   5        1.56        0.00      3.22 o 
   9  -5   5      303.92      320.80     18.48 o 
  -8  -4   5       35.50       40.10      9.77 o 
  -7  -4   5      116.27      129.61     13.17 o 
  -6  -4   5       34.86       22.74      6.81 o 
  -5  -4   5      364.56      342.40     18.19 o 
  -4  -4   5       47.44       49.60      4.70 o 
  -3  -4   5       47.91       54.84      3.36 o 
  -2  -4   5      357.57      382.92     10.78 o 
  -1  -4   5      405.41      391.42     10.34 o 
   0  -4   5     1319.22     1259.17     27.00 o 
   1  -4   5     1059.44     1036.07     23.52 o 
   2  -4   5       41.09       39.59      4.73 o 
   3  -4   5      836.93      843.98     20.54 o 
   4  -4   5     1051.01     1090.99     26.00 o 
   5  -4   5      226.83      236.30     17.20 o 
   6  -4   5      469.38      460.22     15.15 o 
   7  -4   5       99.56       95.48      7.14 o 
   8  -4   5       48.34       40.09      6.35 o 
   9  -4   5      150.62      139.96     14.16 o 
  -9  -3   5      413.36      338.76     23.89 o 
  -8  -3   5       54.11       49.45      9.90 o 
  -7  -3   5      137.86      146.00     13.74 o 
  -6  -3   5      126.60      142.52     12.46 o 
  -5  -3   5      250.52      255.26     15.06 o 
  -4  -3   5       89.89       87.66      5.90 o 
  -3  -3   5     1779.65     1904.22     42.10 o 
  -2  -3   5      320.48      305.64      9.86 o 
  -1  -3   5       22.94       21.12      1.56 o 
   0  -3   5     2163.81     2069.77     43.41 o 
   1  -3   5     3953.51     3925.50    144.28 o 
   2  -3   5      614.81      562.57     19.53 o 
   3  -3   5      462.03      450.69     20.83 o 
   4  -3   5     1524.78     1570.76     35.34 o 
   5  -3   5      291.43      318.22     16.25 o 
   6  -3   5        9.74        2.37      5.46 o 
   7  -3   5       15.37       20.96      4.20 o 
   8  -3   5        5.89        9.73      6.37 o 
   9  -3   5       97.66      107.87     12.95 o 
  -9  -2   5       58.30       44.51     10.83 o 
  -8  -2   5      320.25      311.72     20.86 o 
  -7  -2   5       52.89       52.89      9.33 o 
  -6  -2   5      261.15      264.06     16.28 o 
  -5  -2   5      401.85      354.79     17.80 o 
  -4  -2   5        1.30        1.63      2.91 o 
  -3  -2   5      237.62      231.16      8.73 o 
  -2  -2   5     3739.45     3866.83     78.95 o 
  -1  -2   5      399.90      413.79     16.21 o 
   0  -2   5      773.52      732.20     25.62 o 
   1  -2   5    14149.79    13653.44    324.19 o 
   3  -2   5     1491.51     1419.10     31.54 o 
   4  -2   5       18.01       24.99      3.23 o 
   5  -2   5     1943.98     1936.38     43.26 o 
   6  -2   5      282.02      287.26     11.31 o 
   7  -2   5       13.14        1.28      4.54 o 
   8  -2   5      100.09       98.01     11.82 o 
   9  -2   5        9.71       19.52      7.87 o 
  -9  -1   5        2.10        0.00      5.98 o 
  -8  -1   5      412.15      423.60     24.22 o 
  -7  -1   5      421.25      452.76     23.47 o 
  -6  -1   5      139.68      144.30     11.80 o 
  -5  -1   5      101.12       72.54      7.98 o 
  -4  -1   5       23.66       24.88      4.81 o 
  -3  -1   5      679.07      759.44     19.52 o 
  -2  -1   5       43.73       59.02      4.02 o 
  -1  -1   5     1378.00     1383.25     30.37 o 
   0  -1   5     2210.48     2359.98     48.84 o 
   1  -1   5       64.45       54.69      3.51 o 
   2  -1   5     8728.91     8953.91    175.76 o 
   3  -1   5     1842.42     1778.71     38.45 o 
   4  -1   5       29.10       30.70      3.38 o 
   5  -1   5      488.92      481.37     23.83 o 
   6  -1   5       54.28       47.92      8.07 o 
   7  -1   5        9.42        4.23      5.23 o 
   8  -1   5      237.07      236.98     17.89 o 
   9  -1   5      193.12      194.94     17.38 o 
  -9   0   5      113.67      144.61     15.22 o 
  -8   0   5       58.71       56.35      9.88 o 
  -7   0   5      264.91      270.04     17.25 o 
  -6   0   5      799.12      842.17     32.71 o 
  -5   0   5       64.68       69.41      7.74 o 
  -4   0   5      438.26      443.12     19.30 o 
  -3   0   5     3717.22     4083.96    117.24 o 
  -2   0   5      477.38      510.46     13.82 o 
  -1   0   5       14.81       11.43      1.22 o 
   0   0   5     5179.13     5318.86     86.42 o 
   1   0   5     7534.93     7770.45    125.29 o 
   2   0   5      629.65      669.81     13.34 o 
   3   0   5      775.58      785.83     19.01 o 
   4   0   5       82.27       83.41      4.97 o 
   5   0   5      355.94      346.90     18.55 o 
   6   0   5        1.46        0.49      4.41 o 
   7   0   5       20.84       23.89      7.39 o 
   8   0   5        3.15        2.27      5.76 o 
   9   0   5       85.03       85.02     12.66 o 
 -10   1   5       30.81       26.80      9.53 o 
  -9   1   5      139.76      111.51     13.41 o 
  -8   1   5       70.59       55.44      9.53 o 
  -7   1   5       65.45       75.82      9.35 o 
  -6   1   5        7.79        8.20      4.61 o 
  -5   1   5      225.84      236.07     13.78 o 
  -4   1   5       45.34       44.70      5.71 o 
  -2   1   5      527.77      536.61     20.47 o 
  -1   1   5     1737.86     1918.85     40.47 o 
   0   1   5     2139.12     2137.93     36.39 o 
   1   1   5     8371.07     8489.64    136.89 o 
   2   1   5       37.71       43.68      2.45 o 
   3   1   5     1152.47     1148.71     21.54 o 
   4   1   5     1412.55     1349.71     46.29 o 
   5   1   5      246.67      250.16     15.81 o 
   6   1   5      229.81      227.18     16.03 o 
   7   1   5       15.09       12.13      6.42 o 
   8   1   5      124.08      132.08     14.25 o 
 -10   2   5       10.32        0.29      7.32 o 
  -9   2   5       55.09       57.01     10.48 o 
  -8   2   5      362.77      384.28     21.57 o 
  -7   2   5      278.23      274.56     16.70 o 
  -6   2   5        2.47        0.15      3.26 o 
  -5   2   5      341.65      366.50     17.64 o 
  -4   2   5        8.04        3.99      2.89 o 
  -3   2   5       43.87       51.76      5.67 o 
  -2   2   5      382.80      441.00     17.89 o 
  -1   2   5      438.11      496.98     13.24 o 
   0   2   5     1349.86     1439.87     38.44 o 
   1   2   5      881.87      845.48     20.82 o 
   2   2   5      438.39      395.65     12.34 o 
   3   2   5        2.87        4.05      2.24 o 
   4   2   5       28.32       29.34      4.19 o 
   5   2   5      998.47     1041.02     39.85 o 
   6   2   5        8.17        6.62      5.32 o 
   7   2   5       97.59       87.34     11.45 o 
   8   2   5        1.34        2.67      5.56 o 
 -10   3   5      141.76      133.72     15.37 o 
  -9   3   5       78.06       65.26     10.67 o 
  -8   3   5     1181.92     1137.59     43.38 o 
  -7   3   5     1100.67     1087.20     40.18 o 
  -6   3   5      313.69      300.76     16.47 o 
  -5   3   5      110.02      120.24      9.37 o 
  -4   3   5      389.21      403.49     17.95 o 
  -3   3   5      158.12      169.49     10.26 o 
  -2   3   5      121.33      138.33      8.95 o 
  -1   3   5     3109.63     3196.61     66.35 o 
   0   3   5      190.85      200.39      7.77 o 
   1   3   5      785.04      880.15     22.09 o 
   2   3   5      397.86      370.50     12.27 o 
   3   3   5      238.10      216.08      9.56 o 
   4   3   5      557.54      583.54     30.01 o 
   5   3   5       34.06       27.63      7.19 o 
   6   3   5       25.95       23.31      7.52 o 
   7   3   5       52.63       59.06     10.50 o 
 -10   4   5      354.58      336.86     23.02 o 
  -9   4   5       66.48       63.27     10.45 o 
  -8   4   5      498.48      456.95     23.36 o 
  -7   4   5      408.74      441.64     21.72 o 
  -6   4   5        4.95        7.61      4.15 o 
  -5   4   5       91.39      102.55      8.91 o 
  -3   4   5      770.04      795.31     28.54 o 
  -2   4   5      706.95      703.69     25.72 o 
  -1   4   5     2953.32     3045.70     64.07 o 
   0   4   5     4192.16     4189.26     86.53 o 
   1   4   5     1456.06     1494.39     34.80 o 
   2   4   5      489.61      496.38     15.49 o 
   3   4   5     1563.53     1589.82     59.15 o 
   4   4   5      858.82      878.43     25.05 o 
   5   4   5        0.07        0.09      3.05 o 
   6   4   5       35.96       28.10      8.14 o 
   7   4   5       20.18       25.63      8.51 o 
 -10   5   5       70.04       71.70     11.69 o 
  -9   5   5      473.36      447.04     24.13 o 
  -8   5   5       32.83       24.37      6.68 o 
  -7   5   5        7.00       11.09      4.79 o 
  -6   5   5        3.52        0.00      3.24 o 
  -5   5   5       34.42       40.38      6.02 o 
  -4   5   5      555.81      565.30     22.72 o 
  -3   5   5      233.98      258.48     13.25 o 
  -2   5   5       23.83       17.93      2.96 o 
  -1   5   5      153.23      149.46      5.97 o 
   0   5   5     3303.42     3481.72     73.57 o 
   1   5   5     1375.90     1347.14     32.54 o 
   2   5   5      217.90      217.64      9.90 o 
   3   5   5     1695.95     1680.49     75.00 o 
   4   5   5      495.38      500.18     33.36 o 
   5   5   5        3.86        2.44      3.54 o 
   6   5   5       50.71       53.77     10.28 o 
 -10   6   5      114.33      119.58     15.31 o 
  -8   6   5      557.34      529.09     24.86 o 
  -7   6   5       19.05       21.17      5.65 o 
  -6   6   5      331.47      351.35     17.73 o 
  -5   6   5     1752.11     1716.02     55.16 o 
  -4   6   5      525.60      436.77     19.03 o 
  -3   6   5        1.97        0.00      2.16 o 
  -2   6   5       89.56       82.67      5.37 o 
  -1   6   5      263.39      268.74     13.10 o 
   0   6   5      140.60      142.10      7.53 o 
   1   6   5     1065.76     1024.49     26.89 o 
   2   6   5      362.30      375.66     23.53 o 
   3   6   5      141.97      139.12      8.75 o 
   4   6   5       54.88       57.31      7.22 o 
   5   6   5        0.73        0.49      3.67 o 
   6   6   5        1.36        0.33      5.65 o 
  -9   7   5      373.77      332.16     22.89 o 
  -8   7   5      417.19      420.38     24.88 o 
  -5   7   5      677.66      657.27     19.23 o 
  -4   7   5       41.05       41.38      5.12 o 
  -3   7   5      725.67      710.35     16.22 o 
  -2   7   5      204.10      202.17      9.09 o 
  -1   7   5      601.63      624.67     27.79 o 
   0   7   5       42.35       47.14      5.02 o 
   1   7   5      365.23      374.53     40.98 o 
   2   7   5      592.00      572.19     18.91 o 
   3   7   5      314.25      335.55     14.14 o 
   4   7   5      107.30      120.86     16.99 o 
   5   7   5        9.15        4.56      4.02 o 
  -9   8   5      160.05      158.48     16.25 o 
  -8   8   5        0.69        2.54      5.20 o 
  -7   8   5        1.58        1.87      4.57 o 
  -6   8   5       30.65       20.38      6.33 o 
  -5   8   5       97.07       99.86     10.30 o 
  -4   8   5       15.24       10.12      4.50 o 
  -3   8   5       25.64       24.57      3.97 o 
  -2   8   5      528.57      527.00     16.87 o 
  -1   8   5      512.49      534.67     17.18 o 
   0   8   5       97.92      105.76      7.35 o 
   1   8   5      114.10      121.50      8.07 o 
   2   8   5        1.02        2.10      3.20 o 
   3   8   5      229.50      227.05     16.86 o 
   4   8   5      105.08      108.57      9.12 o 
  -9   9   5      267.57      284.17     21.66 o 
  -8   9   5       73.81       60.30     10.56 o 
  -7   9   5       79.41       82.81     11.09 o 
  -6   9   5      264.75      257.71     17.38 o 
  -5   9   5      155.41      150.41     12.62 o 
  -3   9   5       36.20       29.24      7.06 o 
  -2   9   5      403.24      403.11     22.94 o 
  -1   9   5       54.01       64.24      9.48 o 
   1   9   5      100.85       98.04      7.71 o 
   2   9   5        1.42        2.12      3.44 o 
   3   9   5       35.94       41.75      6.37 o 
  -8  10   5       84.18       81.54     11.64 o 
  -7  10   5        0.13        1.28      5.05 o 
  -6  10   5      222.91      194.76     15.46 o 
  -4  10   5       16.12       14.53      6.44 o 
  -3  10   5      541.78      571.63     29.55 o 
  -2  10   5       34.97       45.96      8.95 o 
  -1  10   5        0.48        2.36      4.37 o 
   0  10   5      313.68      337.21     21.97 o 
   1  10   5      414.53      426.49     25.23 o 
   2  10   5       65.35       63.61     11.16 o 
  -7  11   5      183.51      160.45     15.42 o 
  -5  11   5       14.57       12.59      6.44 o 
  -4  11   5        0.40        0.00      4.74 o 
  -3  11   5      134.08      114.26     13.45 o 
  -2  11   5       37.77       52.97      9.95 o 
  -1  11   5       15.74       17.84      7.43 o 
   0  11   5       10.07        5.43      5.73 o 
   1  11   5      385.09      419.92     26.29 o 
  -5  12   5        0.38        0.00      5.16 o 
  -4  12   5      125.22      104.08     13.45 o 
  -3  12   5        9.57        8.69      6.42 o 
  -2  12   5       42.50       47.46     10.34 o 
  -1  12   5       38.15       36.83      9.88 o 
   2 -15   6        2.47        3.97      4.32 o 
   3 -15   6        0.75        0.14      5.46 o 
   4 -15   6        2.72        0.22      4.06 o 
   0 -14   6       59.57       68.88     11.12 o 
   1 -14   6      211.67      256.82     13.40 o 
   2 -14   6      209.61      234.37     12.84 o 
   3 -14   6        3.77        0.90      3.72 o 
   4 -14   6       20.41       23.58      7.98 o 
   5 -14   6       53.95       54.50     10.59 o 
   6 -14   6       12.74       15.50      8.20 o 
  -1 -13   6       25.69       15.95      6.73 o 
   0 -13   6       17.20       16.58      4.61 o 
   1 -13   6      185.09      220.00     11.94 o 
   2 -13   6      666.05      688.39     40.45 o 
   3 -13   6       49.93       49.78      6.38 o 
   4 -13   6       78.27       93.69     11.91 o 
   5 -13   6      158.24      180.91     16.28 o 
   6 -13   6       25.23       21.22      8.29 o 
   7 -13   6      114.10      100.68     14.05 o 
  -1 -12   6      143.41      170.28     10.03 o 
   0 -12   6       71.05       81.98      7.23 o 
   1 -12   6       64.50       61.64      6.54 o 
   2 -12   6      261.34      289.72     34.17 o 
   3 -12   6       69.59       55.25      9.09 o 
   4 -12   6        0.34        4.48      5.29 o 
   5 -12   6        6.83       10.81      6.31 o 
   6 -12   6       51.00       51.21      9.81 o 
   7 -12   6       97.34      103.19     13.63 o 
   8 -12   6      250.99      267.54     21.68 o 
  -2 -11   6       14.04        9.27      3.62 o 
  -1 -11   6        4.03        6.92      3.37 o 
   0 -11   6       79.39       99.32      7.30 o 
   1 -11   6      899.77      894.24     25.61 o 
   2 -11   6      214.78      228.45     11.01 o 
   3 -11   6       15.77       20.11      6.42 o 
   4 -11   6      276.76      311.92     19.41 o 
   5 -11   6      166.43      148.45     13.83 o 
   6 -11   6      101.34      108.68     12.97 o 
   7 -11   6        9.85        2.49      5.71 o 
   8 -11   6       11.29       19.89      8.34 o 
  -3 -10   6       94.40      105.69      7.71 o 
  -2 -10   6       95.15       87.64      9.77 o 
  -1 -10   6       71.28       46.58     24.08 o 
   1 -10   6      625.23      641.01     27.97 o 
   2 -10   6       85.86       88.88      9.75 o 
   3 -10   6       63.96       62.44      8.65 o 
   4 -10   6      337.86      356.84     20.55 o 
   5 -10   6      117.43       91.92     11.03 o 
   6 -10   6        0.80        2.96      5.34 o 
   7 -10   6      336.51      342.07     22.34 o 
   8 -10   6        1.92        5.09      6.70 o 
   9 -10   6       21.28       36.54     10.12 o 
  -6  -9   6        2.43        5.07      7.08 o 
  -5  -9   6       48.49       55.03      9.66 o 
  -4  -9   6        0.18        2.14      2.55 o 
  -3  -9   6       13.28        7.93      3.00 o 
  -2  -9   6      660.37      655.92     22.41 o 
  -1  -9   6      165.80      166.81      8.47 o 
   0  -9   6       75.78       83.18      6.09 o 
   1  -9   6      314.05      313.94     11.88 o 
   2  -9   6      855.79      820.63     32.73 o 
   3  -9   6      142.59      113.03     10.83 o 
   4  -9   6      104.83      109.92     11.03 o 
   5  -9   6      120.87      139.41     12.97 o 
   6  -9   6      408.62      424.09     23.73 o 
   7  -9   6      314.68      353.14     22.12 o 
   8  -9   6       63.22       58.93     10.52 o 
   9  -9   6        2.61        4.87      6.51 o 
  -6  -8   6        1.82        0.00      5.67 o 
  -5  -8   6      374.26      356.88     25.66 o 
  -4  -8   6      256.88      230.06     22.28 o 
  -3  -8   6        0.36        0.00      1.96 o 
  -2  -8   6     1567.95     1568.37     42.12 o 
  -1  -8   6     2293.93     2250.42     40.23 o 
   0  -8   6      770.08      746.57     15.84 o 
   1  -8   6       10.62       10.70      2.87 o 
   2  -8   6      991.15      953.99     35.73 o 
   3  -8   6      710.13      675.84     28.19 o 
   4  -8   6        0.04        0.00      3.40 o 
   5  -8   6        1.37        3.93      4.81 o 
   6  -8   6      264.54      252.63     17.42 o 
   7  -8   6      103.46      114.44     12.50 o 
   8  -8   6      351.19      356.42     22.47 o 
   9  -8   6       51.78       59.81     10.94 o 
  -7  -7   6        1.61        7.63      6.70 o 
  -6  -7   6       23.02       16.89      7.32 o 
  -5  -7   6      290.00      329.02     13.67 o 
  -4  -7   6      527.50      509.88     13.50 o 
  -3  -7   6       93.78       95.05      8.29 o 
  -2  -7   6      452.96      420.59     28.37 o 
  -1  -7   6      377.32      317.37      9.24 o 
   0  -7   6     2467.13     2370.89     41.35 o 
   1  -7   6      512.94      497.85     13.72 o 
   2  -7   6      409.10      370.07     10.98 o 
   3  -7   6     3178.96     3063.48     63.78 o 
   4  -7   6       16.83       20.55      5.56 o 
   5  -7   6      177.32      191.06     13.85 o 
   6  -7   6      523.03      517.22     25.38 o 
   7  -7   6      466.24      488.60     25.36 o 
   8  -7   6      173.23      181.13     15.66 o 
   9  -7   6       66.33       85.20     12.00 o 
  -7  -6   6        1.03        2.85      6.11 o 
  -6  -6   6      133.14      134.42     13.25 o 
  -5  -6   6        4.10        7.82      4.29 o 
  -4  -6   6       61.77       57.97      4.27 o 
  -3  -6   6       46.15       44.53      3.48 o 
  -2  -6   6       35.15       40.34      3.06 o 
  -1  -6   6       74.12       65.98      3.54 o 
   0  -6   6        4.41       10.14      2.75 o 
   1  -6   6       45.88       38.52      3.31 o 
   2  -6   6      331.18      370.75     12.62 o 
   3  -6   6      127.75      132.69      6.26 o 
   4  -6   6       71.48       66.56      4.85 o 
   5  -6   6       61.52       52.65     11.76 o 
   6  -6   6      177.01      180.42      9.02 o 
   7  -6   6      410.44      416.48     22.34 o 
   8  -6   6        3.83        3.79      5.34 o 
   9  -6   6      231.33      254.51     18.79 o 
  -8  -5   6       80.30       91.55     13.25 o 
  -7  -5   6       47.81       48.26      9.53 o 
  -6  -5   6      295.88      328.74     19.92 o 
  -5  -5   6      288.72      287.51     12.07 o 
  -4  -5   6        6.21        2.88      2.62 o 
  -3  -5   6      427.79      430.35     10.82 o 
  -2  -5   6      574.44      540.09     14.37 o 
  -1  -5   6     2230.69     2133.96     64.32 o 
   0  -5   6      196.81      222.93      6.13 o 
   1  -5   6     2206.64     2021.42     43.34 o 
   2  -5   6     2770.06     2708.52     56.64 o 
   3  -5   6     1714.19     1703.09     37.73 o 
   4  -5   6      602.46      583.33     16.41 o 
   5  -5   6      111.90      117.16      8.16 o 
   6  -5   6        2.88        1.18      3.19 o 
   7  -5   6       15.96       15.70      3.95 o 
   8  -5   6        2.93        0.66      3.39 o 
   9  -5   6       29.55       11.29      7.26 o 
  -8  -4   6        0.74        1.37      6.40 o 
  -7  -4   6       34.72       22.45      7.50 o 
  -6  -4   6      538.50      559.37     26.64 o 
  -5  -4   6       67.84       61.69      8.40 o 
  -4  -4   6      116.46      108.80      9.16 o 
  -3  -4   6     1066.33     1101.33     32.71 o 
  -2  -4   6     4477.08     4633.30     76.84 o 
  -1  -4   6     3998.49     3954.21     66.56 o 
   0  -4   6     1598.05     1545.81     27.26 o 
   1  -4   6     1174.59     1132.19     26.04 o 
   2  -4   6     4579.54     4536.32     91.68 o 
   3  -4   6     1059.76      983.57     23.71 o 
   4  -4   6        6.97        7.97      2.50 o 
   5  -4   6      681.85      658.12     47.86 o 
   6  -4   6      155.19      161.74      8.60 o 
   7  -4   6      165.26      156.15     13.12 o 
   8  -4   6       60.95       46.42      8.78 o 
   9  -4   6       17.86       54.23      9.90 o 
  -9  -3   6      189.41      164.68     17.56 o 
  -8  -3   6        9.41        7.65      7.06 o 
  -7  -3   6       45.60       38.66      8.76 o 
  -6  -3   6       69.10       68.02      9.33 o 
  -5  -3   6       38.94       35.86      6.66 o 
  -4  -3   6     1156.89     1214.89     30.12 o 
  -3  -3   6       63.58       60.92      4.80 o 
  -2  -3   6     1228.33     1270.99     29.68 o 
  -1  -3   6      289.82      262.33     19.20 o 
   0  -3   6     1679.81     1517.46     33.44 o 
   1  -3   6       40.81       34.37      3.13 o 
   2  -3   6     1242.49     1257.05     28.55 o 
   3  -3   6       34.52       34.43      3.42 o 
   5  -3   6      241.59      242.75      9.84 o 
   6  -3   6      500.04      548.48     17.13 o 
   7  -3   6        2.43        0.13      4.43 o 
   8  -3   6      160.13      179.46     15.17 o 
   9  -3   6      216.83      266.11     19.65 o 
  -9  -2   6      241.65      236.27     19.83 o 
  -8  -2   6        4.74        3.86      6.29 o 
  -7  -2   6      763.55      752.83     32.88 o 
  -6  -2   6      190.71      168.58     13.43 o 
  -5  -2   6        2.97        7.87      4.43 o 
  -4  -2   6       34.59       33.77      5.87 o 
  -3  -2   6     1743.64     1890.62     42.34 o 
  -2  -2   6     2442.02     2480.16     75.47 o 
  -1  -2   6      228.14      225.41      8.11 o 
   0  -2   6     1195.99     1205.59     27.35 o 
   1  -2   6     4577.51     4430.40     89.25 o 
   3  -2   6       61.21       64.94      4.46 o 
   4  -2   6      776.70      791.72     20.38 o 
   5  -2   6       56.41       57.79      4.94 o 
   6  -2   6      411.69      395.22     20.75 o 
   7  -2   6        2.45        7.12      5.43 o 
   8  -2   6       36.55       27.79      8.07 o 
   9  -2   6      156.76      169.38     16.39 o 
  -9  -1   6       29.91       19.10      8.58 o 
  -8  -1   6       32.30       21.88      7.79 o 
  -7  -1   6        7.00        8.05      5.62 o 
  -6  -1   6      384.83      379.62     19.96 o 
  -5  -1   6      251.31      268.40     15.66 o 
  -4  -1   6      702.62      640.75     25.76 o 
  -3  -1   6     1621.62     1703.48     38.62 o 
  -2  -1   6     1628.41     1675.18     37.25 o 
  -1  -1   6     1246.55     1400.06     51.41 o 
   0  -1   6     1518.49     1581.83     39.39 o 
   1  -1   6    10456.25    10806.05    245.75 o 
   2  -1   6      849.12      776.90     19.03 o 
   3  -1   6      256.22      253.83      8.78 o 
   4  -1   6       69.43       56.71      4.53 o 
   5  -1   6      608.59      584.95     25.67 o 
   6  -1   6        7.50       16.52      5.95 o 
   7  -1   6       54.76       59.70      9.53 o 
   8  -1   6       82.73       98.83     12.46 o 
   9  -1   6        4.03        1.74      6.29 o 
  -9   0   6       62.60       63.14     11.51 o 
  -8   0   6        1.80        0.00      4.94 o 
  -7   0   6      125.31      129.24     12.31 o 
  -6   0   6        4.34        2.65      4.08 o 
  -5   0   6        1.97        3.37      3.79 o 
  -4   0   6       41.50       51.76      6.68 o 
  -2   0   6     7107.29     7570.37    150.58 o 
  -1   0   6     5505.08     5929.01     96.66 o 
   0   0   6      141.58      154.68      4.62 o 
   1   0   6     3783.86     4027.59     66.68 o 
   2   0   6      514.94      495.39     13.25 o 
   3   0   6      270.00      248.61      8.42 o 
   4   0   6        1.30        0.00      2.96 o 
   5   0   6      131.61      126.11     11.36 o 
   6   0   6       96.40       98.85     10.92 o 
   7   0   6       78.78       67.11     10.17 o 
   8   0   6      151.59      150.59     14.91 o 
  -9   1   6       96.16       93.29     12.73 o 
  -8   1   6      137.64      151.51     14.14 o 
  -7   1   6        1.98        0.00      3.95 o 
  -6   1   6       98.70      104.03     10.45 o 
  -5   1   6      349.01      405.63     19.63 o 
  -4   1   6      166.02      179.37     11.80 o 
  -3   1   6      582.99      578.45     23.11 o 
  -2   1   6      527.51      621.19     23.73 o 
  -1   1   6     1086.23     1128.97     25.69 o 
   0   1   6      749.50      741.03     14.58 o 
   1   1   6      303.26      308.44      7.50 o 
   2   1   6       37.84       36.81      3.00 o 
   3   1   6      106.08       94.16      9.59 o 
   4   1   6      153.18      145.10     11.62 o 
   5   1   6       91.08       82.84      9.86 o 
   6   1   6        1.29        0.26      4.72 o 
   7   1   6       14.71       20.91      7.67 o 
   8   1   6       21.67       12.44      7.48 o 
 -10   2   6       81.23       75.40     12.75 o 
  -9   2   6        5.89        1.65      6.33 o 
  -8   2   6      215.15      206.67     15.86 o 
  -7   2   6       35.30       53.84      8.34 o 
  -6   2   6       44.09       51.72      7.61 o 
  -5   2   6       72.92       89.17      8.69 o 
  -4   2   6      633.49      622.80     25.21 o 
  -3   2   6     2730.75     2825.03     84.36 o 
  -2   2   6       34.64       39.96      5.32 o 
  -1   2   6     1079.01     1141.13     26.50 o 
   0   2   6     1707.72     1677.30     37.12 o 
   1   2   6     1275.53     1286.32     29.91 o 
   2   2   6        3.52        4.08      2.20 o 
   3   2   6       49.57       57.90      5.08 o 
   4   2   6      291.87      299.47     23.39 o 
   5   2   6      248.59      255.52     16.81 o 
   6   2   6       41.26       43.73      8.62 o 
   7   2   6        0.99        0.62      5.09 o 
 -10   3   6       10.14        0.51      7.19 o 
  -9   3   6      239.42      200.61     16.76 o 
  -8   3   6       18.19       19.17      6.44 o 
  -7   3   6       10.47       15.33      5.69 o 
  -6   3   6        6.90       13.54      4.72 o 
  -5   3   6       29.30       28.32      5.56 o 
  -3   3   6     1194.21     1259.51     42.26 o 
  -2   3   6       39.02       36.59      3.48 o 
  -1   3   6      104.43      127.83      6.21 o 
   0   3   6     1785.31     1835.84     40.90 o 
   1   3   6     1480.44     1408.64     32.98 o 
   2   3   6      494.30      506.79     15.65 o 
   3   3   6       68.50       63.54      5.62 o 
   4   3   6        5.08        2.26      2.84 o 
   5   3   6      113.98      117.75     12.13 o 
   6   3   6        9.56        5.20      5.93 o 
   7   3   6      150.76      165.78     16.01 o 
 -10   4   6       19.69       13.89      8.71 o 
  -9   4   6      194.74      176.19     15.84 o 
  -8   4   6      529.39      495.28     24.77 o 
  -7   4   6      107.85      105.64     10.78 o 
  -6   4   6       27.07       31.89      6.37 o 
  -5   4   6      198.96      196.92     12.86 o 
  -4   4   6      291.90      271.12     14.82 o 
  -3   4   6      332.62      298.42     15.24 o 
  -2   4   6     2091.24     2120.30     46.77 o 
  -1   4   6     2049.91     2096.68     46.36 o 
   0   4   6      204.57      216.42      8.96 o 
   1   4   6      727.57      710.92     27.25 o 
   2   4   6     1415.59     1454.95     35.28 o 
   3   4   6        1.06        0.00      2.45 o 
   4   4   6        0.33        0.00      2.75 o 
   5   4   6       22.55       25.77      5.58 o 
   6   4   6        0.85        2.91      5.40 o 
   7   4   6      139.93      128.69     14.95 o 
  -9   5   6       14.02       11.34      6.90 o 
  -8   5   6       98.26      108.46     11.36 o 
  -7   5   6      294.74      309.34     18.17 o 
  -6   5   6       80.37       72.74      8.31 o 
  -5   5   6     1172.29     1162.25     41.09 o 
  -4   5   6      614.04      657.29     26.29 o 
  -3   5   6      133.57      134.71      9.95 o 
  -2   5   6      503.81      523.67     17.45 o 
  -1   5   6     4751.97     4861.24    100.54 o 
   0   5   6     1283.59     1245.87     30.75 o 
   1   5   6      192.37      195.48      9.20 o 
   2   5   6      482.00      465.17     40.01 o 
   3   5   6       76.87       75.66      6.68 o 
   4   5   6       66.95       61.82      6.48 o 
   5   5   6       14.26       16.15      4.81 o 
   6   5   6        8.01        9.09      7.01 o 
  -8   6   6       31.25       26.99      7.04 o 
  -7   6   6       17.16       19.39      5.80 o 
  -6   6   6        5.61        1.94      3.59 o 
  -5   6   6       12.58        9.62      4.28 o 
  -4   6   6     1580.48     1606.65     52.64 o 
  -3   6   6      394.56      393.68     13.53 o 
  -2   6   6      255.76      246.96     15.33 o 
  -1   6   6     1650.67     1593.94     37.91 o 
   0   6   6     1290.19     1326.55     33.02 o 
   1   6   6        0.92        0.00      2.30 o 
   2   6   6      228.13      225.42     10.80 o 
   3   6   6       40.01       43.98      8.06 o 
   4   6   6       39.32       42.28      7.29 o 
   5   6   6       49.09       42.18      6.54 o 
  -6   7   6       65.19       56.15      7.70 o 
  -5   7   6      170.82      175.77     12.35 o 
  -4   7   6      150.69      160.45      8.19 o 
  -3   7   6       13.43        5.01      9.19 o 
  -2   7   6        1.92        1.19      2.46 o 
  -1   7   6       14.27        8.18      3.06 o 
   0   7   6      253.36      238.91     10.97 o 
   1   7   6       42.88       34.28      4.86 o 
   2   7   6       62.14       49.91      8.81 o 
   3   7   6       98.32      108.18      8.88 o 
   4   7   6        4.38        4.54      4.09 o 
   5   7   6       24.27       27.60      6.20 o 
  -9   8   6      195.92      172.07     17.25 o 
  -8   8   6      103.21      116.51     13.37 o 
  -7   8   6        3.64        4.52      5.71 o 
  -6   8   6        6.32        0.00      4.23 o 
  -5   8   6      358.23      341.95     19.14 o 
  -3   8   6      310.65      335.41     13.18 o 
  -2   8   6     1230.94     1289.09     33.13 o 
  -1   8   6      505.92      455.32     16.03 o 
   0   8   6       70.66       68.25      6.47 o 
   1   8   6      159.42      164.99     15.61 o 
   2   8   6       66.35       80.99      7.46 o 
   3   8   6      421.98      405.99     16.90 o 
   4   8   6        4.85        9.59      4.58 o 
  -8   9   6       32.02       27.41      8.23 o 
  -7   9   6        0.54        2.71      5.78 o 
  -6   9   6      182.83      184.55     14.84 o 
  -4   9   6        5.63        2.36      4.70 o 
  -3   9   6      132.87      122.98     12.50 o 
  -2   9   6      201.70      212.23     16.43 o 
  -1   9   6      860.18      852.23     37.62 o 
   0   9   6      264.43      279.86     19.50 o 
   1   9   6      217.33      200.04     11.15 o 
   2   9   6       84.40       87.66      8.12 o 
   3   9   6      152.19      167.22     11.20 o 
  -7  10   6      198.43      175.29     15.50 o 
  -5  10   6       11.36       14.62      6.90 o 
  -4  10   6      287.85      271.34     19.50 o 
  -3  10   6        1.13        3.90      4.81 o 
  -2  10   6      109.17      106.17     12.53 o 
  -1  10   6      104.12      108.82     12.86 o 
   0  10   6      158.33      166.97     15.70 o 
   1  10   6        3.28        9.42      6.55 o 
  -5  11   6        0.38        3.29      5.20 o 
  -4  11   6       21.75       23.44      8.05 o 
  -3  11   6      292.29      296.41     21.39 o 
  -2  11   6       96.23       78.07     11.93 o 
  -1  11   6        3.41        0.00      5.34 o 
   0  11   6      259.61      292.20     21.55 o 
  -4  12   6       10.83       14.11      7.23 o 
  -3  12   6      275.71      307.06     22.96 o 
   3 -15   7        5.28        9.37      6.77 o 
   0 -14   7       58.99       57.08     10.01 o 
   1 -14   7       12.69       20.89      7.87 o 
   2 -14   7        6.20        8.09      6.33 o 
   3 -14   7       91.56       87.40     11.87 o 
   4 -14   7        0.28        7.65      6.40 o 
   5 -14   7       96.65       92.83     12.66 o 
   6 -14   7      198.03      201.60     18.35 o 
  -1 -13   7        5.48        0.51      5.20 o 
   0 -13   7      138.71      141.90     13.72 o 
   1 -13   7      137.26      158.26     14.67 o 
   2 -13   7       33.20       30.68      8.09 o 
   3 -13   7       29.46       38.19      5.83 o 
   4 -13   7       17.06        9.37      6.55 o 
   5 -13   7        2.17        2.96      5.93 o 
   6 -13   7       87.45      100.72     13.10 o 
   7 -13   7       51.41       55.40     11.23 o 
  -2 -12   7      188.38      207.49     16.23 o 
  -1 -12   7       53.84       68.59     10.01 o 
   0 -12   7       11.96        7.94      5.54 o 
   1 -12   7       12.22       10.89      5.98 o 
   2 -12   7      315.69      314.76     19.61 o 
   3 -12   7       18.95       19.10      6.88 o 
   4 -12   7       17.48       18.17      7.10 o 
   5 -12   7       87.49      101.83     12.28 o 
   6 -12   7        0.02        0.00      5.29 o 
   7 -12   7      223.24      244.28     19.89 o 
   8 -12   7      188.11      210.40     19.50 o 
  -3 -11   7        9.07       18.19      6.84 o 
  -2 -11   7       68.33       60.25      9.24 o 
  -1 -11   7       21.89       18.33      6.46 o 
   0 -11   7       24.69       17.75      6.20 o 
   1 -11   7      157.87      155.09     10.39 o 
   2 -11   7      293.18      295.17     21.48 o 
   3 -11   7      166.83      177.23     14.42 o 
   4 -11   7      262.17      266.75     17.97 o 
   5 -11   7      119.63      132.90     13.34 o 
   6 -11   7        2.32        0.71      5.47 o 
   7 -11   7      170.69      160.73     15.97 o 
   8 -11   7      242.36      267.79     21.37 o 
  -4 -10   7       83.19       99.44     11.49 o 
  -3 -10   7      624.15      719.11     32.07 o 
  -2 -10   7       32.74       26.38      6.81 o 
  -1 -10   7      235.20      251.60     16.30 o 
   0 -10   7      306.79      333.57     18.81 o 
   1 -10   7      357.49      368.30     16.73 o 
   2 -10   7       16.54       21.86      6.04 o 
   3 -10   7       99.67       95.19     10.50 o 
   4 -10   7       86.87       76.75      9.73 o 
   5 -10   7       62.08       55.14      9.02 o 
   6 -10   7        4.55        1.04      5.01 o 
   7 -10   7       34.77       22.23      7.85 o 
   8 -10   7       53.49       68.77     11.82 o 
  -6  -9   7       14.73        5.07      6.99 o 
  -5  -9   7       47.60       47.15      6.51 o 
  -4  -9   7      559.73      553.86     18.74 o 
  -3  -9   7      427.73      444.60     22.98 o 
  -2  -9   7      102.32       99.82     10.37 o 
  -1  -9   7      489.77      526.07     24.48 o 
   0  -9   7     1067.90     1026.98     26.75 o 
   1  -9   7     1012.89      960.39     48.55 o 
   2  -9   7        2.74        0.86      3.71 o 
   3  -9   7      293.22      285.96     17.16 o 
   4  -9   7      859.90      834.12     34.63 o 
   5  -9   7        4.73        0.00      4.26 o 
   6  -9   7      394.38      391.03     22.74 o 
   7  -9   7      301.06      326.01     21.53 o 
   8  -9   7        8.28        2.47      6.22 o 
   9  -9   7        7.57        0.00      5.95 o 
  -6  -8   7       52.36       49.67      9.62 o 
  -5  -8   7        0.60        2.24      4.12 o 
  -4  -8   7      336.09      312.42     13.04 o 
  -3  -8   7      278.63      277.22     11.45 o 
  -2  -8   7      377.12      399.00     13.64 o 
  -1  -8   7       92.98       86.05      5.78 o 
   0  -8   7      447.63      444.33     11.02 o 
   1  -8   7      525.71      554.56     16.45 o 
   2  -8   7       22.79       12.64      4.63 o 
   3  -8   7      700.56      682.50     28.71 o 
   4  -8   7      230.22      230.25     15.33 o 
   5  -8   7       75.66       70.77      9.26 o 
   6  -8   7      412.89      447.79     24.00 o 
   7  -8   7     1389.32     1413.60     53.75 o 
   8  -8   7      351.05      386.13     23.89 o 
   9  -8   7        3.15        3.79      6.31 o 
  -7  -7   7        0.29        2.87      6.42 o 
  -6  -7   7      157.16      177.94     15.46 o 
  -5  -7   7      456.71      489.90     17.62 o 
  -4  -7   7      216.75      214.39     10.42 o 
  -3  -7   7       46.94       51.23      5.19 o 
  -2  -7   7      470.19      388.10     41.27 o 
  -1  -7   7      538.66      509.69     23.94 o 
   0  -7   7     1018.16      997.19     19.73 o 
   1  -7   7      167.32      170.03      7.23 o 
   2  -7   7       26.04       29.68      3.90 o 
   3  -7   7        0.91        3.56      2.09 o 
   4  -7   7      307.20      344.25     18.50 o 
   5  -7   7        3.30        0.00      3.77 o 
   6  -7   7        9.02        5.56      5.29 o 
   7  -7   7      374.33      363.50     21.57 o 
   8  -7   7      281.94      315.36     20.82 o 
   9  -7   7       19.60       22.30      8.47 o 
  -7  -6   7        6.29        8.27      7.37 o 
  -6  -6   7      203.54      193.02     15.95 o 
  -5  -6   7      361.06      402.55     19.90 o 
  -4  -6   7      701.64      750.44     55.13 o 
  -3  -6   7      273.79      270.82     12.31 o 
  -2  -6   7      159.71      145.07      7.45 o 
  -1  -6   7      571.45      517.66     14.29 o 
   0  -6   7     2122.41     2101.43     45.76 o 
   1  -6   7      257.95      269.82      9.47 o 
   2  -6   7      213.92      192.21      7.82 o 
   3  -6   7      833.73      835.79     21.28 o 
   4  -6   7        0.20        4.03      2.41 o 
   5  -6   7       44.40       48.37      4.90 o 
   6  -6   7       65.86       80.61     10.18 o 
   7  -6   7       25.40       17.75      6.33 o 
   8  -6   7       31.72       36.74      8.18 o 
  -8  -5   7        0.22        8.25      7.17 o 
  -7  -5   7        6.89        5.07      6.22 o 
  -6  -5   7       22.73       19.76      7.08 o 
  -5  -5   7       20.26       24.96      4.68 o 
  -4  -5   7      111.98      108.88     12.27 o 
  -3  -5   7      197.62      196.65     10.46 o 
  -2  -5   7       47.75       44.93      4.30 o 
  -1  -5   7      151.54      125.13      6.60 o 
   0  -5   7     2396.47     2365.73     40.73 o 
   1  -5   7      341.50      345.89     11.07 o 
   2  -5   7       20.60       19.44      6.46 o 
   3  -5   7      801.62      762.75     19.92 o 
   4  -5   7       67.57       76.95      7.38 o 
   5  -5   7      467.22      480.28     24.90 o 
   6  -5   7     1223.99     1123.51     29.11 o 
   7  -5   7        6.79       10.38      3.90 o 
   8  -5   7       11.19       22.05      7.28 o 
   9  -5   7        6.97       10.06      7.21 o 
  -8  -4   7       17.44       15.90      8.09 o 
  -7  -4   7       40.47       58.66     10.37 o 
  -6  -4   7      146.07      201.05     15.31 o 
  -5  -4   7        8.80        8.91      5.12 o 
  -4  -4   7       53.96       65.16      5.72 o 
  -3  -4   7     1251.59     1230.32     30.26 o 
  -2  -4   7     2569.65     2453.86     53.43 o 
  -1  -4   7      205.87      192.08      7.96 o 
   0  -4   7       77.45       81.99      6.27 o 
   1  -4   7      229.64      239.45      8.73 o 
   2  -4   7      723.54      745.59     19.19 o 
   3  -4   7      115.80      124.98      8.28 o 
   4  -4   7       14.67       15.00      3.15 o 
   5  -4   7      354.75      346.35     12.44 o 
   6  -4   7      611.51      607.51     26.44 o 
   7  -4   7       28.15       31.23      7.28 o 
   8  -4   7       56.77       83.83     11.03 o 
   9  -4   7       10.54        2.23      6.26 o 
  -8  -3   7       32.87       36.70      9.64 o 
  -7  -3   7       66.86       71.06     10.28 o 
  -6  -3   7     2650.50     2689.54     85.95 o 
  -5  -3   7      430.46      429.05     21.66 o 
  -4  -3   7      113.07      113.44      7.12 o 
  -3  -3   7     2341.53     2300.23     50.94 o 
  -2  -3   7     5142.60     5358.44    172.17 o 
  -1  -3   7     1575.56     1462.04     43.94 o 
   0  -3   7      143.72      154.83     12.26 o 
   1  -3   7      299.22      282.01     11.10 o 
   2  -3   7      470.55      426.51     12.79 o 
   3  -3   7      436.99      453.62     19.50 o 
   4  -3   7      155.61      161.36      7.69 o 
   5  -3   7      677.28      729.06     20.29 o 
   6  -3   7       77.86       79.40      9.46 o 
   7  -3   7       14.45       17.71      6.51 o 
   8  -3   7      320.31      301.13     20.09 o 
   9  -3   7      171.46      193.97     17.49 o 
  -9  -2   7       19.95       29.82      9.90 o 
  -8  -2   7        5.76        9.37      6.48 o 
  -7  -2   7        0.73        0.00      5.03 o 
  -6  -2   7      338.17      348.26     19.80 o 
  -5  -2   7       70.33       74.15      9.00 o 
  -4  -2   7      189.46      184.66      8.96 o 
  -3  -2   7      544.48      590.15     17.40 o 
  -2  -2   7     2026.08     2052.70     45.28 o 
  -1  -2   7     1962.45     2050.58     44.75 o 
   0  -2   7        1.90        2.13      1.60 o 
   1  -2   7      641.68      630.20     16.51 o 
   2  -2   7     2257.64     2245.90     48.19 o 
   3  -2   7       46.46       58.10      4.52 o 
   4  -2   7      354.45      318.40     13.91 o 
   5  -2   7      894.26      861.98     33.59 o 
   6  -2   7      194.89      209.32     14.97 o 
   7  -2   7       44.23       38.66      8.09 o 
   8  -2   7      313.90      327.20     21.46 o 
  -9  -1   7       73.21       66.56     12.20 o 
  -8  -1   7        5.05        0.00      5.60 o 
  -7  -1   7      271.62      285.56     18.59 o 
  -6  -1   7      841.21      851.90     35.09 o 
  -5  -1   7       84.02       66.49      8.34 o 
  -4  -1   7     2834.51     3040.06     92.36 o 
  -3  -1   7     1663.74     1727.42     56.64 o 
  -2  -1   7      192.18      200.76      8.34 o 
  -1  -1   7      363.01      380.57     11.87 o 
   0  -1   7     1464.22     1533.78     49.99 o 
   1  -1   7     3166.05     3127.31     64.84 o 
   2  -1   7      513.76      535.26     14.66 o 
   3  -1   7      406.98      419.41     12.68 o 
   4  -1   7        0.30        0.77      3.46 o 
   5  -1   7       72.26       66.98      8.67 o 
   6  -1   7      361.65      389.53     21.55 o 
   7  -1   7        2.82        4.79      5.49 o 
   8  -1   7      113.06      129.61     14.31 o 
  -9   0   7       11.04        7.87      6.90 o 
  -8   0   7      125.61      122.65     13.39 o 
  -7   0   7      199.98      221.12     16.17 o 
  -6   0   7      202.80      266.66     16.98 o 
  -5   0   7       60.21       68.30      8.45 o 
  -4   0   7      552.50      588.13     25.21 o 
  -3   0   7    11103.50    12007.94    331.61 o 
  -2   0   7     1256.08     1236.85     29.39 o 
  -1   0   7        8.37       24.30      1.92 o 
   0   0   7      260.64      253.41      6.63 o 
   1   0   7     3110.21     3181.97     53.83 o 
   2   0   7      332.12      342.64     10.51 o 
   3   0   7       14.39       11.03      4.39 o 
   4   0   7       31.36       29.55      6.37 o 
   5   0   7       28.86       26.86      6.75 o 
   6   0   7       54.60       67.40      9.62 o 
   7   0   7      101.74      103.10     12.39 o 
   8   0   7       50.32       71.83     11.80 o 
  -9   1   7       37.24       33.46      9.02 o 
  -8   1   7       24.29       32.46      8.16 o 
  -7   1   7      355.16      332.25     19.96 o 
  -6   1   7      124.67      135.61     12.00 o 
  -5   1   7       95.62      112.85     10.30 o 
  -4   1   7      345.28      364.43     18.44 o 
  -3   1   7     1470.69     1441.37     47.99 o 
  -2   1   7     1030.58     1006.51     27.10 o 
  -1   1   7        2.52        3.77      1.28 o 
   0   1   7      218.45      248.94      6.79 o 
   1   1   7      229.78      194.12      5.89 o 
   2   1   7      283.66      304.57     11.25 o 
   3   1   7       30.04       38.22      4.32 o 
   4   1   7     1122.30     1046.57     39.63 o 
   5   1   7      388.04      371.75     20.75 o 
   6   1   7       62.88       64.09      9.90 o 
   7   1   7      175.39      189.12     16.28 o 
  -9   2   7       30.86       26.38      8.47 o 
  -8   2   7      170.46      171.74     14.91 o 
  -7   2   7      100.45       90.00     10.65 o 
  -6   2   7        0.23        0.00      3.64 o 
  -5   2   7      393.20      404.92     20.51 o 
  -3   2   7      302.36      347.09     17.33 o 
  -2   2   7      417.85      415.25     13.76 o 
  -1   2   7      267.94      292.45      9.83 o 
   0   2   7       50.63       61.60     11.21 o 
   1   2   7       24.76       29.71      5.18 o 
   2   2   7       31.83       38.18      4.19 o 
   3   2   7      133.55      122.90      7.38 o 
   4   2   7       17.22       13.21      5.60 o 
   5   2   7      107.69      124.52     12.28 o 
   6   2   7        9.48        3.11      5.34 o 
   7   2   7       81.64       96.82     12.75 o 
  -9   3   7        0.36        4.30      6.64 o 
  -8   3   7      545.65      477.28     25.25 o 
  -7   3   7      328.78      337.21     19.92 o 
  -6   3   7       54.55       52.75      7.74 o 
  -5   3   7      514.91      531.65     24.08 o 
  -4   3   7     1778.92     1768.66     57.78 o 
  -3   3   7     1690.17     1717.21     55.84 o 
  -2   3   7       34.05       31.34      3.53 o 
  -1   3   7     1193.62     1139.01     27.60 o 
   0   3   7     3478.01     3502.97     73.68 o 
   1   3   7      320.18      323.58     11.59 o 
   2   3   7       64.94       53.46      7.24 o 
   3   3   7      187.62      188.27      9.50 o 
   4   3   7       19.10       22.91      4.52 o 
   5   3   7        0.66        0.00      4.04 o 
   6   3   7       85.57       95.83     12.13 o 
   7   3   7        0.92        1.79      6.02 o 
  -9   4   7        2.15        6.99      6.75 o 
  -8   4   7        2.54        7.34      5.93 o 
  -7   4   7      106.56       95.78     10.76 o 
  -6   4   7       20.90       30.52      6.66 o 
  -5   4   7      103.08      107.87      9.99 o 
  -4   4   7     1814.88     1893.11     61.29 o 
  -3   4   7     2535.52     2601.39     80.04 o 
  -2   4   7      593.98      604.13     17.46 o 
  -1   4   7      324.21      318.77     11.49 o 
   0   4   7     2886.57     2929.16     63.40 o 
   1   4   7      320.65      335.06     12.36 o 
   2   4   7        7.65        5.84      2.97 o 
   3   4   7      129.85      139.68      8.60 o 
   4   4   7       23.63       28.42      5.06 o 
   5   4   7        5.90        4.17      5.32 o 
   6   4   7      178.79      183.05     16.56 o 
  -9   5   7       23.66       16.61      7.43 o 
  -8   5   7       79.94       76.51     10.48 o 
  -7   5   7        8.44        2.67      4.43 o 
  -6   5   7      227.21      233.05     15.57 o 
  -5   5   7     1126.47     1110.49     40.69 o 
  -4   5   7        0.38        1.43      3.90 o 
  -3   5   7     1301.14     1319.19     32.41 o 
  -2   5   7     2180.71     2188.12     49.38 o 
  -1   5   7      316.22      322.18     12.07 o 
   0   5   7      648.56      625.92     18.79 o 
   1   5   7        5.52        6.06      2.91 o 
   2   5   7        1.04        2.27      2.65 o 
   3   5   7       21.20       25.50      4.75 o 
   4   5   7       52.14       49.36      6.25 o 
   5   5   7       19.35       13.58      6.72 o 
  -8   6   7      144.03      139.23     13.56 o 
  -7   6   7        2.76        3.55      4.72 o 
  -6   6   7      216.91      212.21     14.86 o 
  -4   6   7      456.43      482.22     22.43 o 
  -3   6   7      321.44      324.85     14.97 o 
  -2   6   7      506.38      508.61     16.55 o 
  -1   6   7       81.57       95.08      6.74 o 
   0   6   7       74.52       72.07      8.15 o 
   1   6   7       65.99       74.37     11.95 o 
   2   6   7       23.11       24.09      4.56 o 
   3   6   7       63.47       66.29      6.89 o 
   4   6   7       10.14        9.34      6.12 o 
   5   6   7       67.41       59.04      8.36 o 
  -6   7   7      216.52      195.78     14.38 o 
  -5   7   7        1.33        0.00      4.06 o 
  -4   7   7      865.22      880.23     24.86 o 
  -3   7   7       65.57       73.89      6.25 o 
  -2   7   7      148.65      143.80      8.55 o 
  -1   7   7      180.93      186.13     18.35 o 
   0   7   7      108.55      120.09      7.98 o 
   1   7   7      306.58      287.33     12.77 o 
   2   7   7       64.04       54.11      6.34 o 
   3   7   7      237.63      241.22     12.71 o 
   4   7   7       30.42       28.34      8.58 o 
  -8   8   7        1.46        6.40      5.98 o 
  -7   8   7       64.19       51.34      9.17 o 
  -6   8   7       21.24       23.27      6.73 o 
  -5   8   7        2.26        1.61      4.72 o 
  -4   8   7      212.25      215.65     16.06 o 
  -2   8   7       32.72       31.40      4.96 o 
  -1   8   7       11.46        9.80      3.73 o 
   0   8   7      150.22      155.36      9.55 o 
   1   8   7      150.65      154.00      9.85 o 
   2   8   7        2.71        0.00      3.48 o 
   3   8   7        0.46        1.75      3.80 o 
  -7   9   7      138.37      128.16     13.50 o 
  -6   9   7      373.93      348.99     20.97 o 
  -5   9   7      208.80      211.92     16.65 o 
  -4   9   7      156.70      166.11     14.80 o 
  -3   9   7      276.73      283.25     19.34 o 
  -2   9   7      537.86      488.18     26.53 o 
  -1   9   7      134.50      149.40     14.51 o 
   0   9   7        7.12        4.57      3.91 o 
   1   9   7      137.00      162.30     12.75 o 
   2   9   7       10.94        3.79      5.36 o 
  -5  10   7      228.35      223.57     18.00 o 
  -4  10   7      137.88      119.91     13.45 o 
  -3  10   7      280.49      307.42     21.22 o 
  -2  10   7      302.97      321.11     21.83 o 
  -1  10   7      328.61      338.14     22.74 o 
   0  10   7       11.09        2.45      5.69 o 
  -5  11   7       90.28       93.97     12.95 o 
  -4  11   7      111.57      104.03     13.34 o 
  -3  11   7        0.66        3.59      5.80 o 
  -2  11   7       86.81       97.39     13.37 o 
   0 -14   8        8.13        7.67      6.51 o 
   1 -14   8       39.10       53.97     10.34 o 
   2 -14   8      132.82      147.70     14.86 o 
   3 -14   8       16.66       19.87      7.85 o 
   4 -14   8      229.73      239.56     19.01 o 
   5 -14   8      102.60      109.26     13.61 o 
  -2 -13   8        3.17        9.09      6.51 o 
  -1 -13   8       42.89       54.10      9.90 o 
   0 -13   8        7.45        5.65      5.78 o 
   1 -13   8       60.47       65.44     10.39 o 
   2 -13   8       73.32       86.14     11.51 o 
   3 -13   8       11.07        4.32      5.80 o 
   4 -13   8       75.04       77.48     11.27 o 
   5 -13   8      107.47      113.91     13.45 o 
   6 -13   8      164.09      148.58     15.57 o 
  -3 -12   8       25.80       37.21      8.93 o 
  -2 -12   8      153.95      181.18     15.77 o 
  -1 -12   8        0.50        1.54      4.90 o 
   0 -12   8       23.66       28.34      7.72 o 
   1 -12   8       85.10       75.76     10.54 o 
   2 -12   8        0.29        3.86      5.09 o 
   3 -12   8      149.08      134.66     13.34 o 
   4 -12   8       13.56        8.23      6.20 o 
   5 -12   8      188.46      199.59     16.74 o 
   6 -12   8      136.58      139.23     14.75 o 
   7 -12   8      106.23      101.85     13.61 o 
  -4 -11   8       26.34       27.35      8.01 o 
  -3 -11   8      139.92      177.78     15.39 o 
  -2 -11   8      203.53      224.54     16.94 o 
  -1 -11   8       50.08       63.56      9.35 o 
   0 -11   8       25.39       21.06      6.59 o 
   1 -11   8        5.82        9.77      5.67 o 
   2 -11   8       28.72       26.29      7.01 o 
   3 -11   8      556.52      526.77     26.55 o 
   4 -11   8       13.89       20.80      6.86 o 
   5 -11   8        6.77        5.23      5.20 o 
   6 -11   8       23.55       31.45      8.49 o 
   7 -11   8      137.39      168.30     16.39 o 
   8 -11   8      178.98      169.91     17.31 o 
  -5 -10   8       65.60       69.63     11.42 o 
  -4 -10   8       20.05       17.14      6.79 o 
  -3 -10   8       10.04        5.18      5.43 o 
  -2 -10   8      267.38      261.87     17.71 o 
  -1 -10   8       19.34       20.69      6.46 o 
   0 -10   8       56.60       36.92      7.08 o 
   1 -10   8       25.53       28.65      6.79 o 
   2 -10   8      109.79       98.85     10.70 o 
   3 -10   8      256.02      198.73     14.93 o 
   4 -10   8      742.59      740.19     32.80 o 
   5 -10   8       57.30       68.10      9.75 o 
   6 -10   8       54.16       40.01      8.87 o 
   7 -10   8      131.40      164.20     15.79 o 
   8 -10   8      275.32      261.39     20.55 o 
  -5  -9   8      271.49      263.55     13.28 o 
  -4  -9   8      237.80      236.49     11.80 o 
  -3  -9   8       55.30       38.77     18.94 o 
  -2  -9   8      115.05      110.25     11.31 o 
  -1  -9   8      218.14      237.15     15.72 o 
   0  -9   8       20.89       26.47      6.20 o 
   1  -9   8       14.32       16.19      5.49 o 
   2  -9   8       88.26       72.98      9.00 o 
   3  -9   8       62.47       52.78      8.29 o 
   4  -9   8        5.75        1.48      4.43 o 
   5  -9   8      306.18      323.25     19.76 o 
   6  -9   8      202.35      186.51     15.57 o 
   7  -9   8        6.36        3.11      5.69 o 
   8  -9   8      562.28      632.08     32.62 o 
  -6  -8   8        1.62        3.46      6.20 o 
  -5  -8   8      171.57      179.76     29.21 o 
  -4  -8   8      548.82      568.38     24.34 o 
  -3  -8   8      653.48      633.08     19.56 o 
  -2  -8   8       39.48       20.31      7.49 o 
  -1  -8   8      852.25      855.18     24.84 o 
   0  -8   8     1313.72     1217.67     29.39 o 
   1  -8   8       13.64        7.04      4.15 o 
   2  -8   8      701.11      728.00     30.35 o 
   3  -8   8      401.50      382.20     20.20 o 
   4  -8   8      225.22      250.30     16.12 o 
   5  -8   8       53.07       39.37      7.63 o 
   6  -8   8      611.38      596.27     28.71 o 
   7  -8   8      247.33      263.62     18.79 o 
   8  -8   8        4.42        1.90      5.89 o 
  -7  -7   8      147.08      147.90     15.81 o 
  -6  -7   8        5.43        2.98      5.84 o 
  -5  -7   8       17.29        8.62      4.15 o 
  -4  -7   8       26.34       25.98      4.70 o 
  -3  -7   8      512.13      551.95     17.64 o 
  -2  -7   8      195.48      199.84      9.42 o 
  -1  -7   8       12.16       10.30      2.90 o 
   0  -7   8        9.88        8.78      2.71 o 
   1  -7   8       16.26       10.23      2.64 o 
   2  -7   8      273.82      260.00     10.26 o 
   3  -7   8     1435.25     1391.03     32.79 o 
   4  -7   8      543.87      520.35     24.22 o 
   5  -7   8      289.42      279.03     17.14 o 
   6  -7   8      562.60      535.13     26.16 o 
   7  -7   8      728.76      736.36     33.21 o 
   8  -7   8      192.01      192.25     16.74 o 
  -7  -6   8       11.82        5.82      7.50 o 
  -6  -6   8      251.42      261.10     18.42 o 
  -5  -6   8      115.20      119.18      8.56 o 
  -4  -6   8      602.92      612.50     19.41 o 
  -3  -6   8       37.41       33.82      4.60 o 
  -2  -6   8      305.97      313.84     16.24 o 
  -1  -6   8      142.59      135.86      7.23 o 
   0  -6   8      511.28      518.37     15.30 o 
   1  -6   8       60.41       70.63     10.29 o 
   2  -6   8        9.41       10.12      2.87 o 
   3  -6   8      466.43      440.30     13.91 o 
   4  -6   8      833.51      788.70     21.45 o 
   5  -6   8       20.24       12.73      3.50 o 
   6  -6   8       59.99       61.76      9.91 o 
   7  -6   8       33.54       33.94      7.50 o 
  -7  -5   8        0.91        2.43      5.89 o 
  -6  -5   8      150.84      163.29     14.34 o 
  -5  -5   8      285.29      290.35     12.80 o 
  -4  -5   8     1399.38     1502.13     37.35 o 
  -3  -5   8       20.84       15.76      6.04 o 
  -2  -5   8      380.04      382.80     16.57 o 
  -1  -5   8      557.27      513.41     22.65 o 
   0  -5   8     1159.91     1086.28     26.64 o 
   1  -5   8       81.17       77.81      5.26 o 
   2  -5   8      160.59      152.34      7.32 o 
   3  -5   8      131.61      116.19      6.68 o 
   4  -5   8       42.55       46.42      6.12 o 
   5  -5   8        8.98        6.34      3.22 o 
   6  -5   8       44.05       51.31      9.45 o 
   7  -5   8       79.27      109.54     11.47 o 
   8  -5   8        1.66        5.45      5.51 o 
  -8  -4   8       50.11       56.17     11.58 o 
  -7  -4   8       20.06       25.72      8.07 o 
  -6  -4   8       31.72       20.09      7.08 o 
  -5  -4   8      395.72      400.62     21.48 o 
  -4  -4   8     2416.78     2515.87     56.92 o 
  -3  -4   8       28.21       24.62      3.95 o 
  -2  -4   8      970.55      964.06     28.37 o 
  -1  -4   8      978.08      944.70     24.12 o 
   0  -4   8      636.26      629.89     17.48 o 
   1  -4   8        8.62        5.21      2.31 o 
   2  -4   8     1514.68     1500.50     34.57 o 
   3  -4   8       44.27       44.65      4.31 o 
   4  -4   8       72.47       72.55      5.46 o 
   5  -4   8        4.72        3.55      3.74 o 
   6  -4   8      958.63     1039.72     35.23 o 
   7  -4   8      857.89      894.13     36.92 o 
   8  -4   8       24.82       21.41      7.45 o 
  -8  -3   8        5.00        4.08      6.51 o 
  -7  -3   8      153.73      128.31     13.56 o 
  -6  -3   8      221.28      234.48     16.70 o 
  -5  -3   8        8.37        6.57      4.98 o 
  -4  -3   8       74.26       83.44      6.86 o 
  -3  -3   8     1574.30     1641.67     49.41 o 
  -2  -3   8      307.75      322.84     11.73 o 
  -1  -3   8        2.76        1.23      1.97 o 
   0  -3   8      200.18      203.65      8.41 o 
   1  -3   8      344.20      359.19     11.70 o 
   2  -3   8     1626.60     1581.15     40.37 o 
   3  -3   8      253.08      207.56     45.41 o 
   4  -3   8        2.28        3.26      2.86 o 
   5  -3   8      362.29      327.94     12.35 o 
   6  -3   8     1438.24     1539.87     54.32 o 
   7  -3   8      516.06      530.90     26.64 o 
   8  -3   8       46.60       56.06     10.12 o 
  -8  -2   8       11.57        5.09      6.40 o 
  -7  -2   8      212.36      232.10     17.33 o 
  -6  -2   8     1974.81     2015.45     68.52 o 
  -5  -2   8     1360.66     1436.87     51.14 o 
  -4  -2   8      214.12      221.52     10.21 o 
  -3  -2   8      525.54      543.48     23.94 o 
  -2  -2   8     2935.17     2988.16     64.03 o 
  -1  -2   8      899.28      853.21     22.09 o 
   0  -2   8      318.73      310.62     10.73 o 
   1  -2   8      959.54      955.83     32.10 o 
   2  -2   8       46.25       47.07      4.09 o 
   3  -2   8      394.24      397.32     33.60 o 
   4  -2   8      300.83      319.45     11.55 o 
   5  -2   8       21.33       28.47      6.79 o 
   6  -2   8       79.33       84.56     10.50 o 
   7  -2   8      170.77      173.63     15.11 o 
   8  -2   8       57.71       64.42     10.76 o 
  -9  -1   8        1.07        0.00      6.24 o 
  -8  -1   8       73.67       64.95     10.96 o 
  -7  -1   8        0.19        1.28      5.07 o 
  -6  -1   8      629.92      640.77     29.58 o 
  -5  -1   8     1668.50     1682.01     57.67 o 
  -4  -1   8      248.14      274.40     16.41 o 
  -3  -1   8      881.85      909.33     24.23 o 
  -2  -1   8     1519.03     1669.40     38.59 o 
  -1  -1   8      278.53      289.54     14.14 o 
   0  -1   8       39.23       32.30      4.49 o 
   1  -1   8      142.07      126.09      6.37 o 
   2  -1   8     2014.39     2002.51     44.01 o 
   3  -1   8       72.55       72.90      5.13 o 
   4  -1   8      230.20      236.58     15.44 o 
   5  -1   8      884.36      909.11     36.70 o 
   6  -1   8      206.27      210.11     16.10 o 
   7  -1   8        6.63        6.33      6.00 o 
   8  -1   8      162.19      175.73     16.74 o 
  -9   0   8       17.80       11.29      7.94 o 
  -8   0   8       65.68       62.26     10.65 o 
  -7   0   8      141.46      140.38     13.70 o 
  -6   0   8       13.86       15.70      6.13 o 
  -5   0   8      385.21      422.23     21.64 o 
  -4   0   8      323.11      354.99     18.86 o 
  -3   0   8      337.90      384.61     19.08 o 
  -2   0   8      284.38      305.92     11.13 o 
  -1   0   8      146.00      192.37      8.14 o 
   0   0   8        4.29        5.18      1.47 o 
   1   0   8      621.85      653.76     13.96 o 
   2   0   8      473.67      474.79     13.79 o 
   3   0   8        3.29        0.00      3.33 o 
   4   0   8      389.46      400.71     21.22 o 
   5   0   8      296.25      300.38     18.92 o 
   6   0   8      325.48      304.09     19.63 o 
   7   0   8       34.02       39.96      8.93 o 
  -9   1   8        0.27        3.29      6.59 o 
  -8   1   8      167.84      157.47     15.04 o 
  -7   1   8      596.59      627.27     29.93 o 
  -6   1   8      744.29      766.13     32.86 o 
  -5   1   8       94.81      117.64     11.31 o 
  -4   1   8     1074.14     1095.34     40.56 o 
  -3   1   8     2413.29     2611.45     80.94 o 
  -2   1   8      535.63      490.38     21.94 o 
  -1   1   8       62.50       70.41      3.61 o 
   0   1   8       67.00       68.31      3.63 o 
   1   1   8      194.90      193.54      6.92 o 
   2   1   8       44.49       40.05      4.52 o 
   3   1   8        4.11        2.62      4.01 o 
   4   1   8       48.03       56.19      8.80 o 
   5   1   8       49.98       50.48      8.93 o 
   6   1   8       98.08       92.54     11.73 o 
   7   1   8      101.56      119.40     13.81 o 
  -9   2   8       11.29        6.81      6.97 o 
  -8   2   8      106.15       93.53     12.13 o 
  -7   2   8      633.52      615.50     29.46 o 
  -6   2   8      591.16      561.51     26.62 o 
  -5   2   8      139.62      122.89     11.47 o 
  -4   2   8      177.26      184.38     13.25 o 
  -3   2   8      851.88      858.07     33.19 o 
  -2   2   8     1072.20     1062.16     26.00 o 
  -1   2   8       63.93       70.06      4.78 o 
   0   2   8      395.03      413.10     12.98 o 
   1   2   8      211.88      236.24      9.56 o 
   2   2   8       21.47       10.76      3.52 o 
   3   2   8      152.55      167.63      8.92 o 
   4   2   8      105.03      115.96     11.89 o 
   5   2   8      413.59      398.11     23.16 o 
   6   2   8       34.86       24.92      8.14 o 
  -9   3   8       44.93       29.38      8.80 o 
  -8   3   8      143.13      174.94     15.79 o 
  -7   3   8       27.78       24.44      7.17 o 
  -6   3   8        4.52        5.58      4.76 o 
  -5   3   8      561.62      571.61     26.16 o 
  -4   3   8      614.26      631.71     27.26 o 
  -3   3   8      152.64      164.48     12.76 o 
  -2   3   8      222.60      250.31      9.76 o 
  -1   3   8       34.49       39.03      4.16 o 
   0   3   8        3.53        1.12      2.99 o 
   1   3   8      104.53      102.38     13.46 o 
   2   3   8       72.77       76.64      6.12 o 
   3   3   8      223.17      228.81     34.32 o 
   4   3   8      490.25      478.33     17.44 o 
   5   3   8      198.70      205.75     16.74 o 
   6   3   8        0.98        3.55      6.04 o 
  -9   4   8        5.07       19.65      7.87 o 
  -8   4   8      811.61      762.64     34.85 o 
  -7   4   8      806.47      826.27     35.33 o 
  -6   4   8       32.59       32.86      7.12 o 
  -5   4   8      959.82      948.74     37.21 o 
  -4   4   8     3443.04     3559.90    107.67 o 
  -3   4   8      573.34      581.10     17.54 o 
  -2   4   8      338.19      348.36     12.49 o 
  -1   4   8      297.58      305.10     11.57 o 
   0   4   8      578.88      573.69     17.44 o 
   1   4   8       57.36       61.61      5.58 o 
   2   4   8        9.99        9.83      3.42 o 
   3   4   8       26.76       36.54      5.39 o 
   4   4   8       83.96       85.77      7.71 o 
   5   4   8      112.93      124.32     13.78 o 
  -9   5   8       20.65       22.36      8.18 o 
  -8   5   8      306.09      328.55     21.02 o 
  -7   5   8      451.80      435.86     23.49 o 
  -6   5   8       68.32       80.59     10.10 o 
  -4   5   8     4715.18     4752.12    140.02 o 
  -3   5   8      532.29      553.69     17.50 o 
  -2   5   8      500.01      476.21     20.42 o 
  -1   5   8      104.00      107.15      7.08 o 
   0   5   8      144.81      155.56      8.45 o 
   1   5   8       24.47       21.05      4.27 o 
   2   5   8       26.13       20.71      4.28 o 
   3   5   8      389.61      398.51     16.00 o 
   4   5   8       28.95       34.91      6.01 o 
   5   5   8       39.98       46.44     10.54 o 
  -8   6   8        0.07        1.10      5.51 o 
  -7   6   8      121.41      107.71     11.71 o 
  -6   6   8       97.84       95.89     10.81 o 
  -5   6   8       95.40       92.58     10.26 o 
  -4   6   8      326.05      338.43     13.36 o 
  -3   6   8       33.01       45.70      5.17 o 
  -2   6   8       21.41       22.41      4.11 o 
  -1   6   8      261.20      263.84     11.60 o 
   0   6   8       33.44       32.32      4.72 o 
   1   6   8       28.28       22.00      4.39 o 
   2   6   8       10.66       12.73      4.18 o 
   3   6   8      147.07      160.20     10.40 o 
   4   6   8       93.94       94.72     12.26 o 
  -6   7   8      179.11      166.45     13.76 o 
  -5   7   8      743.28      694.91     30.30 o 
  -4   7   8      388.50      381.53     14.76 o 
  -3   7   8       73.60       76.79      6.63 o 
  -2   7   8       76.47       76.29      6.71 o 
  -1   7   8      301.83      299.22     12.92 o 
   0   7   8      103.18       97.25      7.60 o 
   1   7   8        3.81        1.51      3.12 o 
   2   7   8       13.24       10.68      4.41 o 
   3   7   8        4.37        0.00      3.62 o 
  -7   8   8        3.94        0.00      5.29 o 
  -6   8   8      373.10      337.87     20.58 o 
  -5   8   8      246.56      257.20     17.91 o 
  -4   8   8      308.98      292.22     19.10 o 
  -3   8   8      168.42      165.87      9.84 o 
  -2   8   8       68.26       74.45      6.96 o 
  -1   8   8      462.89      496.96     18.02 o 
   0   8   8      235.24      232.29     11.83 o 
   1   8   8       62.55       51.68      6.52 o 
   2   8   8        3.46        2.60      4.06 o 
  -7   9   8      117.70      111.04     12.79 o 
  -5   9   8      202.13      204.67     17.09 o 
  -4   9   8      568.17      535.53     28.34 o 
  -3   9   8       71.54       83.76     11.36 o 
  -2   9   8        0.06        0.00      4.50 o 
  -1   9   8       32.51       40.82      8.93 o 
   0   9   8       26.86       28.07      5.52 o 
   1   9   8        2.14        0.00      3.77 o 
  -5  10   8       85.58       94.22     12.48 o 
  -4  10   8       45.97       44.66      9.46 o 
  -3  10   8      394.38      416.06     25.54 o 
  -2  10   8       23.20       19.56      8.12 o 
  -1  10   8        1.55        0.00      5.49 o 
   1 -14   9        4.00        0.00      5.14 o 
   2 -14   9       28.08       34.12      9.31 o 
   3 -14   9      190.60      196.17     17.53 o 
   4 -14   9        3.36        7.43      6.68 o 
  -1 -13   9       15.83       21.55      7.79 o 
   0 -13   9       58.28       68.79     10.96 o 
   1 -13   9      159.34      194.08     16.52 o 
   2 -13   9       65.10       71.28     10.96 o 
   3 -13   9       59.13       66.30     10.67 o 
   4 -13   9       81.16       82.04     11.84 o 
   5 -13   9      286.22      267.04     20.25 o 
   6 -13   9       75.42       66.76     11.58 o 
  -2 -12   9        0.82        0.00      4.79 o 
  -1 -12   9        0.36        0.60      5.09 o 
   0 -12   9       26.62       27.13      7.79 o 
   1 -12   9      100.02      110.25     12.26 o 
   2 -12   9      216.64      211.44     16.61 o 
   3 -12   9      106.61       70.62     10.52 o 
   4 -12   9      215.02      212.47     17.18 o 
   5 -12   9      352.53      377.20     23.55 o 
   6 -12   9      221.53      259.60     19.83 o 
   7 -12   9        2.99        9.57      7.32 o 
  -3 -11   9      104.42      119.58     13.23 o 
  -2 -11   9       31.42       29.07      7.83 o 
  -1 -11   9        7.00        3.33      4.63 o 
   0 -11   9       28.32       17.75      6.37 o 
   1 -11   9      108.80      100.92     11.38 o 
   2 -11   9       37.29       32.20      7.61 o 
   3 -11   9        6.73        2.38      4.92 o 
   4 -11   9       56.32       52.84      9.26 o 
   5 -11   9       34.28       43.49      9.00 o 
   6 -11   9      214.82      221.69     17.89 o 
   7 -11   9       33.27       32.95      9.17 o 
  -4 -10   9       79.84       55.75      9.86 o 
  -3 -10   9      200.29      211.46     16.65 o 
  -2 -10   9      118.90      117.64     12.44 o 
  -1 -10   9      158.70      164.70     14.03 o 
   0 -10   9       95.42       96.22     10.65 o 
   1 -10   9       44.02       45.65      8.23 o 
   2 -10   9        0.36        0.00      3.57 o 
   3 -10   9      414.84      437.69     23.55 o 
   4 -10   9      269.28      241.63     17.27 o 
   5 -10   9        4.32        7.50      5.29 o 
   6 -10   9       21.80        5.36      5.60 o 
   7 -10   9      178.73      165.39     15.88 o 
   8 -10   9       10.32        7.52      7.12 o 
  -5  -9   9       55.11       66.32     16.33 o 
  -4  -9   9       17.74       15.79      4.63 o 
  -3  -9   9       29.45       42.89      6.29 o 
  -2  -9   9      286.89      322.64     19.78 o 
  -1  -9   9      168.38      183.67     14.11 o 
   0  -9   9      782.59      759.76     32.20 o 
   1  -9   9      400.50      413.12     21.70 o 
   2  -9   9       28.49       29.33      6.64 o 
   3  -9   9      559.22      572.34     27.13 o 
   4  -9   9     1072.03     1034.55     41.20 o 
   5  -9   9      418.07      414.01     22.94 o 
   6  -9   9       11.99        0.88      5.07 o 
   7  -9   9      365.06      349.96     22.39 o 
   8  -9   9      225.32      253.36     19.76 o 
  -6  -8   9       10.27       20.07      8.07 o 
  -5  -8   9      153.20      157.69     10.45 o 
  -4  -8   9       63.89       74.60      7.18 o 
  -3  -8   9        8.52        7.52      3.41 o 
  -2  -8   9       28.59       25.67      7.41 o 
  -1  -8   9       59.52       45.62      4.93 o 
   0  -8   9       78.15       82.22      6.04 o 
   1  -8   9      421.11      365.82     19.61 o 
   2  -8   9       85.68       98.74     10.17 o 
   3  -8   9      559.88      576.13     26.66 o 
   4  -8   9     1054.67      975.32     38.75 o 
   5  -8   9      219.56      226.30     16.01 o 
   6  -8   9      125.27      109.41     12.02 o 
   7  -8   9      109.24      115.57     12.88 o 
   8  -8   9      366.07      379.58     23.66 o 
  -6  -7   9        0.01        0.24      6.26 o 
  -5  -7   9      196.60      207.14     11.59 o 
  -4  -7   9      578.82      570.53     19.14 o 
  -3  -7   9      256.01      270.20     11.89 o 
  -2  -7   9        4.45        7.33      3.19 o 
  -1  -7   9        4.74        4.23      2.57 o 
   0  -7   9      263.98      254.44     15.55 o 
   1  -7   9      102.46       99.39      6.69 o 
   2  -7   9      346.55      336.73     12.08 o 
   3  -7   9      188.44      194.13      9.42 o 
   4  -7   9      117.26      109.19     10.89 o 
   5  -7   9       14.76       22.50      6.46 o 
   6  -7   9      439.41      431.58     23.05 o 
   7  -7   9      219.13      199.46     16.12 o 
  -7  -6   9       78.70      110.07     13.85 o 
  -6  -6   9      202.96      193.57     16.30 o 
  -5  -6   9       23.13       19.19      4.94 o 
  -4  -6   9       54.16       57.58      6.29 o 
  -3  -6   9      174.58      172.82     15.03 o 
  -2  -6   9        7.64        6.15      2.98 o 
  -1  -6   9      238.51      252.44     10.55 o 
   0  -6   9      150.11      146.76      7.68 o 
   1  -6   9      177.18      171.85      8.22 o 
   2  -6   9     1288.82     1259.71     32.74 o 
   3  -6   9      228.59      225.55     11.74 o 
   4  -6   9       58.81       64.22      8.40 o 
   5  -6   9      100.73       99.14      7.04 o 
   6  -6   9      113.39      126.97      8.37 o 
   7  -6   9      610.60      718.98     32.18 o 
  -7  -5   9        7.72        9.97      7.12 o 
  -6  -5   9      254.28      252.81     18.06 o 
  -5  -5   9      199.22      203.80     11.13 o 
  -4  -5   9      477.98      510.08     43.25 o 
  -3  -5   9      406.84      431.80     17.59 o 
  -2  -5   9       98.68       98.05      6.79 o 
  -1  -5   9      180.41      180.21     10.81 o 
   0  -5   9      110.07      108.61      6.62 o 
   1  -5   9       26.21       37.39      5.15 o 
   2  -5   9      672.07      646.42     25.02 o 
   3  -5   9      137.96      132.63      7.48 o 
   4  -5   9       39.51       40.32      4.76 o 
   5  -5   9      258.91      251.28     11.41 o 
   6  -5   9        4.56        2.03      3.71 o 
   7  -5   9      312.94      387.41     22.47 o 
   8  -5   9      232.70      285.63     20.42 o 
  -8  -4   9      237.11      247.10     20.42 o 
  -7  -4   9        4.57        0.00      6.20 o 
  -6  -4   9      907.02      890.65     37.78 o 
  -5  -4   9      233.51      240.42     16.74 o 
  -4  -4   9      433.52      479.17     16.94 o 
  -3  -4   9      173.19      190.22      9.64 o 
  -2  -4   9      518.41      525.02     16.82 o 
  -1  -4   9       75.46       76.84      5.77 o 
   0  -4   9        5.54        2.60      2.56 o 
   1  -4   9      177.22      166.32      7.99 o 
   2  -4   9      100.08       85.65      6.02 o 
   3  -4   9       91.67       96.44      6.41 o 
   5  -4   9     1085.11     1084.65     34.21 o 
   6  -4   9      354.19      336.82     20.38 o 
   7  -4   9      325.45      334.15     21.41 o 
   8  -4   9      148.48      139.56     14.80 o 
  -8  -3   9      204.30      207.95     18.55 o 
  -7  -3   9       38.59       32.44      8.51 o 
  -6  -3   9      430.16      457.85     24.88 o 
  -5  -3   9      190.27      215.58     15.92 o 
  -4  -3   9      860.19      861.46     24.75 o 
  -3  -3   9      164.27      167.83      8.94 o 
  -2  -3   9      432.72      450.00     15.02 o 
  -1  -3   9      600.48      559.71     16.93 o 
   0  -3   9       31.41       25.28      3.52 o 
   1  -3   9     1021.17     1029.08     25.91 o 
   2  -3   9     1404.57     1416.88     55.95 o 
   3  -3   9      118.77      111.58      6.79 o 
   4  -3   9       77.55       80.58      6.14 o 
   5  -3   9     1539.31     1566.18     55.11 o 
   6  -3   9      890.26      990.75     40.34 o 
   7  -3   9        2.08        0.00      5.34 o 
   8  -3   9        6.76        5.09      6.40 o 
  -8  -2   9       19.17       16.98      7.94 o 
  -7  -2   9      712.27      725.17     33.90 o 
  -6  -2   9      670.02      662.91     31.16 o 
  -5  -2   9      456.47      434.36     22.94 o 
  -4  -2   9      133.61      152.35      8.90 o 
  -3  -2   9       18.53       17.62      5.32 o 
  -2  -2   9        0.11        0.72      2.13 o 
  -1  -2   9       12.94       14.75      3.05 o 
   0  -2   9       18.08       28.26      3.89 o 
   2  -2   9     3073.21     3158.81     83.96 o 
   3  -2   9      190.23      203.79      8.92 o 
   4  -2   9       93.70       84.60      9.75 o 
   5  -2   9      328.66      327.77     19.89 o 
   6  -2   9      781.34      859.31     37.03 o 
   7  -2   9       93.80      109.72     13.03 o 
  -8  -1   9       41.91       41.99      9.95 o 
  -7  -1   9      469.46      486.08     26.69 o 
  -6  -1   9     1374.81     1421.87     52.89 o 
  -5  -1   9     1003.22      972.51     38.75 o 
  -4  -1   9      102.34      108.31     10.76 o 
  -3  -1   9      311.73      321.20     12.52 o 
  -2  -1   9      318.05      303.35     11.67 o 
  -1  -1   9        2.76        0.40      1.94 o 
   0  -1   9       43.35       33.39      5.95 o 
   1  -1   9       47.62       46.19      4.33 o 
   2  -1   9      165.73      166.61      9.60 o 
   3  -1   9       22.86       21.79      5.78 o 
   4  -1   9       18.04       26.07      6.48 o 
   5  -1   9       73.91       88.99     11.01 o 
   6  -1   9       14.23        9.09      6.22 o 
   7  -1   9       49.27       58.64     10.87 o 
  -8   0   9        9.79       10.34      7.06 o 
  -7   0   9      422.91      400.60     23.73 o 
  -6   0   9      560.45      627.10     29.66 o 
  -5   0   9      313.07      336.42     19.80 o 
  -4   0   9       25.71       27.08      6.66 o 
  -3   0   9      150.68      149.42     11.98 o 
  -2   0   9     1170.79     1180.76     29.65 o 
  -1   0   9      478.16      455.47     43.62 o 
   0   0   9       42.97       37.69      3.93 o 
   1   0   9      680.96      687.63     18.75 o 
   2   0   9      799.12      831.30     33.35 o 
   3   0   9      322.50      304.66     17.89 o 
   4   0   9      502.73      516.96     25.80 o 
   5   0   9      260.59      264.98     18.50 o 
   6   0   9      158.19      154.58     14.95 o 
   7   0   9        0.63        0.00      5.71 o 
  -8   1   9      170.31      125.03     14.11 o 
  -7   1   9       19.36       17.09      7.01 o 
  -6   1   9        8.26        3.79      4.85 o 
  -5   1   9      193.24      166.51     13.85 o 
  -4   1   9       58.27       54.14      8.25 o 
  -3   1   9      205.33      223.30     14.89 o 
  -2   1   9      284.01      296.88     16.89 o 
  -1   1   9      198.22      185.81     12.90 o 
   0   1   9      239.71      256.05      9.79 o 
   1   1   9      336.45      327.05     17.91 o 
   2   1   9      160.42      162.42      8.25 o 
   3   1   9        1.36        0.00      3.51 o 
   4   1   9      181.69      211.39     15.95 o 
   5   1   9      725.71      710.15     33.24 o 
   6   1   9      489.60      549.88     29.35 o 
  -8   2   9      531.25      545.25     29.29 o 
  -7   2   9      690.52      774.31     35.00 o 
  -6   2   9      302.33      325.22     20.03 o 
  -5   2   9        2.45        0.00      4.15 o 
  -4   2   9      113.59      111.13     11.01 o 
  -3   2   9      534.70      559.30     25.56 o 
  -2   2   9      231.60      262.49     15.95 o 
  -1   2   9       37.74       36.52      6.75 o 
   0   2   9       10.16        9.53      4.52 o 
   1   2   9       39.49       27.57      6.22 o 
   2   2   9      410.99      421.76     14.74 o 
   3   2   9      128.34      135.53     14.09 o 
   4   2   9        1.15        0.00      4.65 o 
   5   2   9       91.52      116.69     13.39 o 
   6   2   9      331.57      321.82     22.19 o 
  -8   3   9       48.96       51.10     10.21 o 
  -7   3   9     1047.63     1088.39     43.93 o 
  -6   3   9     1387.13     1410.54     52.14 o 
  -5   3   9       91.81       77.63      9.90 o 
  -4   3   9      862.07      879.71     35.42 o 
  -3   3   9      606.48      599.53     27.08 o 
  -2   3   9       13.53       10.92      4.70 o 
  -1   3   9       23.82       20.51      5.78 o 
   0   3   9      478.59      481.12     23.27 o 
   1   3   9      161.33      163.11      8.63 o 
   2   3   9       15.50       21.88      4.65 o 
   3   3   9      502.44      478.33     17.14 o 
   4   3   9       69.18       72.05     10.81 o 
   5   3   9       76.83       66.08     10.94 o 
  -8   4   9      280.01      289.07     20.67 o 
  -7   4   9      113.01       94.83     11.69 o 
  -6   4   9     1382.18     1354.52     50.59 o 
  -4   4   9      189.46      203.67     14.84 o 
  -3   4   9      516.83      502.97     24.28 o 
  -2   4   9      294.41      304.62     17.89 o 
  -1   4   9       18.80       17.05      5.51 o 
   0   4   9      650.93      662.16     44.21 o 
   1   4   9      374.87      387.82     16.34 o 
   2   4   9       15.13       11.59      3.90 o 
   3   4   9      386.52      384.90     15.53 o 
   4   4   9      339.63      377.77     16.20 o 
   5   4   9      119.38      139.83     15.09 o 
  -8   5   9      393.80      404.52     24.61 o 
  -7   5   9      129.68      127.96     12.99 o 
  -6   5   9      245.21      241.65     17.22 o 
  -5   5   9      343.55      312.12     19.19 o 
  -4   5   9      163.12      190.99     14.56 o 
  -3   5   9        0.37        2.78      4.32 o 
  -2   5   9      365.84      322.68     18.88 o 
  -1   5   9        1.18        3.57      4.19 o 
   0   5   9      118.92      111.51      7.69 o 
   1   5   9      162.73      165.84      9.46 o 
   2   5   9       38.91       41.40      5.73 o 
   3   5   9       35.78       40.42      6.04 o 
   4   5   9      166.22      151.59     10.59 o 
  -8   6   9      804.43      801.31     36.52 o 
  -7   6   9      277.52      266.99     18.70 o 
  -6   6   9       76.95       76.04     10.32 o 
  -5   6   9        7.55        8.78      5.78 o 
  -4   6   9      511.83      514.73     25.56 o 
  -3   6   9      256.13      274.69     17.51 o 
  -2   6   9      160.45      151.03     13.01 o 
  -1   6   9       42.61       40.78     10.67 o 
   0   6   9      262.82      252.58     11.88 o 
   1   6   9        9.75        8.05      3.75 o 
   2   6   9      229.39      222.15     11.96 o 
   3   6   9      117.99      134.31      9.87 o 
  -6   7   9        9.74       11.93      6.37 o 
  -5   7   9      198.69      182.63     14.97 o 
  -4   7   9       55.93       46.67      8.49 o 
  -3   7   9       31.10       32.40      7.39 o 
  -2   7   9        1.05        0.00      4.50 o 
  -1   7   9        5.32        4.14      3.59 o 
   0   7   9       55.99       50.11      6.22 o 
   1   7   9        2.17        1.36      3.46 o 
   2   7   9      111.73      120.22      9.34 o 
  -3   8   9       10.78       13.10      6.00 o 
  -2   8   9      102.04      115.04     12.35 o 
  -1   8   9       27.64       33.82      5.68 o 
   0   8   9        7.33        5.43      7.34 o 
   1   8   9        9.82        5.70      4.59 o 
  -2   9   9       74.76       78.27     11.53 o 
  -1   9   9       48.61       57.28     10.34 o 
   0 -13  10        9.21        7.94      6.66 o 
   1 -13  10       31.90       27.92      8.42 o 
   2 -13  10       45.37       61.27     10.50 o 
   3 -13  10      337.43      362.49     23.31 o 
   4 -13  10       11.96       20.38      8.05 o 
   5 -13  10        7.72        4.83      6.46 o 
  -2 -12  10       16.31       20.38      7.72 o 
  -1 -12  10       38.94       42.70      9.33 o 
   0 -12  10       39.92       40.89      8.87 o 
   1 -12  10       12.04       15.88      6.86 o 
   2 -12  10       57.77       74.57     10.74 o 
   3 -12  10      134.47      137.84     14.23 o 
   4 -12  10       40.17       40.69      9.24 o 
   5 -12  10       61.98       51.87     10.10 o 
   6 -12  10       15.93       22.34      8.20 o 
  -3 -11  10       71.20       63.49     10.74 o 
  -2 -11  10       90.21       72.29     10.85 o 
  -1 -11  10       41.97       37.62      8.54 o 
   0 -11  10      363.28      321.25     20.51 o 
   1 -11  10       86.21      102.13     11.78 o 
   2 -11  10      233.41      221.80     16.54 o 
   3 -11  10      106.63      113.78     12.59 o 
   4 -11  10      202.34      216.93     17.14 o 
   5 -11  10      371.17      380.22     23.42 o 
   6 -11  10       73.47       58.62     10.45 o 
  -4 -10  10        8.14       12.37      6.93 o 
  -3 -10  10        4.86        8.20      5.98 o 
  -2 -10  10        4.61        7.15      5.78 o 
  -1 -10  10        8.09        7.21      5.58 o 
   0 -10  10      168.47      158.79     13.76 o 
   1 -10  10      249.31      240.86     16.89 o 
   2 -10  10      149.06      149.20     13.34 o 
   3 -10  10      273.04      246.53     17.42 o 
   4 -10  10      129.24      114.93     12.33 o 
   5 -10  10      371.69      348.44     21.75 o 
   6 -10  10      121.12      123.66     13.48 o 
   7 -10  10       30.00       38.04      9.31 o 
  -5  -9  10        1.25        3.74      4.49 o 
  -4  -9  10      145.15      146.32     10.67 o 
  -3  -9  10       40.63       32.60      8.05 o 
  -2  -9  10        1.73        4.19      4.85 o 
  -1  -9  10      476.94      491.59     25.49 o 
   0  -9  10      194.19      203.39     15.22 o 
   1  -9  10       25.21       32.31      7.08 o 
   2  -9  10      478.06      436.19     22.94 o 
   3  -9  10      151.32      153.46     13.67 o 
   4  -9  10      254.79      300.05     19.08 o 
   5  -9  10        2.59        1.61      4.74 o 
   6  -9  10       50.92       49.25      9.24 o 
   7  -9  10       24.19       16.06      7.21 o 
  -5  -8  10        0.02        0.00      3.80 o 
  -4  -8  10      214.05      207.04     11.33 o 
  -3  -8  10      128.12      140.82      9.04 o 
  -2  -8  10        1.64        0.00      2.78 o 
  -1  -8  10      558.95      600.85     28.32 o 
   0  -8  10      778.59      804.65     42.21 o 
   1  -8  10      229.50      207.60     14.69 o 
   2  -8  10       71.76       67.31      8.89 o 
   3  -8  10      819.81      813.79     34.41 o 
   4  -8  10      669.54      673.13     30.37 o 
   5  -8  10      197.71      212.69     15.95 o 
   6  -8  10       28.42       22.23      7.15 o 
   7  -8  10      236.98      229.26     17.62 o 
  -6  -7  10        0.82        0.00      5.01 o 
  -5  -7  10       26.66       24.31      5.45 o 
  -4  -7  10       80.59       74.31      7.12 o 
  -3  -7  10       43.64       50.68      6.01 o 
  -2  -7  10        9.60        8.05      3.35 o 
  -1  -7  10      570.59      592.77     57.46 o 
   0  -7  10      432.21      424.78     14.70 o 
   1  -7  10      228.60      220.89      9.87 o 
   2  -7  10      287.05      264.61     11.04 o 
   3  -7  10      244.20      259.93     11.06 o 
   4  -7  10      794.39      831.67     34.45 o 
   5  -7  10      124.66      129.13     12.28 o 
   6  -7  10       47.04       35.60      7.96 o 
   7  -7  10      216.49      237.62     17.49 o 
  -6  -6  10        3.56        0.00      5.29 o 
  -5  -6  10      119.46      139.90      9.80 o 
  -4  -6  10      332.95      368.85     15.25 o 
  -3  -6  10      312.40      309.23     13.16 o 
  -2  -6  10       49.87       56.54      5.82 o 
  -1  -6  10       25.90       21.50      6.06 o 
   0  -6  10      167.93      163.31      8.68 o 
   1  -6  10       77.50       82.61      6.13 o 
   2  -6  10        4.46        5.52      6.33 o 
   3  -6  10      454.80      472.10     19.75 o 
   4  -6  10        9.91        7.85      4.59 o 
   5  -6  10      135.87      149.78      8.95 o 
   6  -6  10       52.86       58.14      8.82 o 
  -7  -5  10      118.79      121.41     14.67 o 
  -6  -5  10       16.21       19.89      7.41 o 
  -5  -5  10      265.14      269.37     13.30 o 
  -4  -5  10      114.46      110.92      8.33 o 
  -3  -5  10        0.28        0.00      2.70 o 
  -2  -5  10      922.13      921.35     25.68 o 
  -1  -5  10      520.93      517.76     16.90 o 
   0  -5  10       16.88       15.94      3.56 o 
   1  -5  10        4.59        0.65      2.26 o 
   2  -5  10      310.88      287.38     11.45 o 
   3  -5  10     1999.21     1930.26     44.62 o 
   4  -5  10     1298.86     1274.21     55.21 o 
   5  -5  10       28.65       33.95     15.15 o 
   6  -5  10      680.40      649.64     29.95 o 
   7  -5  10       69.05       61.27     10.17 o 
  -7  -4  10       77.87       70.53     11.51 o 
  -6  -4  10       77.97       89.14     11.91 o 
  -5  -4  10      124.95      144.10     13.78 o 
  -4  -4  10       35.80       36.41      5.35 o 
  -3  -4  10        9.27        7.14      3.44 o 
  -2  -4  10      188.99      197.28     11.42 o 
  -1  -4  10     1111.44     1127.90     29.20 o 
   0  -4  10       72.55       65.43      9.08 o 
   1  -4  10        1.52        0.00      2.17 o 
   2  -4  10      103.59      114.45      7.15 o 
   3  -4  10     1537.20     1554.31     37.17 o 
   4  -4  10     1143.64     1154.60     50.65 o 
   5  -4  10        6.59        6.66      5.43 o 
   6  -4  10      606.50      659.98     31.07 o 
   7  -4  10      147.87      174.03     16.17 o 
  -7  -3  10       44.45       46.58      9.88 o 
  -6  -3  10      639.41      628.02     31.01 o 
  -5  -3  10      142.80      151.80     13.81 o 
  -4  -3  10      404.84      403.12     15.63 o 
  -3  -3  10      624.65      645.49     20.37 o 
  -2  -3  10      143.39      133.74      8.07 o 
  -1  -3  10      131.66      131.89      7.77 o 
   0  -3  10      475.25      465.92     33.79 o 
   1  -3  10      254.61      258.46     10.64 o 
   2  -3  10        9.43        4.39      5.98 o 
   3  -3  10     1003.14      991.25     53.79 o 
   4  -3  10      328.12      336.62     19.47 o 
   5  -3  10       52.16       53.81      8.93 o 
   6  -3  10       22.50       28.63      8.01 o 
   7  -3  10       45.21       43.78      9.86 o 
  -8  -2  10      361.33      339.11     23.42 o 
  -7  -2  10       24.27       21.70      8.18 o 
  -6  -2  10      383.58      398.44     23.60 o 
  -5  -2  10      569.74      588.30     28.43 o 
  -4  -2  10       59.11       82.35     10.28 o 
  -3  -2  10       20.55       22.61      5.28 o 
  -2  -2  10      678.82      701.60     20.87 o 
  -1  -2  10        5.94        7.01      2.93 o 
   0  -2  10      274.56      270.13     10.89 o 
   1  -2  10     1210.67     1201.55     43.34 o 
   2  -2  10     1113.98     1083.75     27.55 o 
   3  -2  10      157.62      145.29     12.59 o 
   4  -2  10        7.94       13.59      5.84 o 
   5  -2  10      236.83      222.84     16.81 o 
   6  -2  10      223.68      245.40     18.61 o 
   7  -2  10        0.08        0.00      5.65 o 
  -8  -1  10      154.61      127.65     14.64 o 
  -7  -1  10       31.44       37.56      8.95 o 
  -6  -1  10       21.77       17.47      6.93 o 
  -5  -1  10       96.24       86.94     10.81 o 
  -4  -1  10       70.66       57.19      8.80 o 
  -3  -1  10        0.52        0.35      2.55 o 
  -2  -1  10      352.42      369.59     13.67 o 
  -1  -1  10      147.86      134.45      7.65 o 
   0  -1  10        6.16        2.29      4.01 o 
   1  -1  10       93.40       82.57      6.04 o 
   2  -1  10     2467.65     2316.18     74.61 o 
   3  -1  10      118.27      139.16     12.44 o 
   4  -1  10      111.20       93.03     10.70 o 
   5  -1  10      135.88      142.58     13.78 o 
   6  -1  10      347.07      358.21     23.02 o 
  -8   0  10        8.79        3.59      6.75 o 
  -7   0  10      284.67      265.51     19.67 o 
  -6   0  10      154.08      170.37     14.95 o 
  -5   0  10       98.70      122.73     12.62 o 
  -3   0  10       57.76       52.56      8.38 o 
  -2   0  10        0.31        0.13      2.32 o 
  -1   0  10       92.55       77.90      9.04 o 
   0   0  10       31.43       32.38      7.58 o 
   1   0  10        4.45        3.71      4.12 o 
   2   0  10       23.98       24.88      6.64 o 
   3   0  10      506.50      504.01     25.38 o 
   4   0  10      283.18      272.15     18.39 o 
   5   0  10       11.09        5.09      5.43 o 
   6   0  10      132.40      147.13     15.57 o 
  -8   1  10        8.23        6.64      6.81 o 
  -7   1  10      475.26      482.71     26.95 o 
  -6   1  10      388.47      343.06     21.13 o 
  -5   1  10      144.95      164.88     14.25 o 
  -4   1  10       91.50       93.69     10.63 o 
  -3   1  10      127.57      111.57     11.20 o 
  -2   1  10      223.00      226.12     15.35 o 
  -1   1  10      241.70      249.00     15.97 o 
   0   1  10      336.95      365.97     20.00 o 
   1   1  10      182.82      187.79     14.05 o 
   2   1  10       36.33       22.39      6.53 o 
   3   1  10        0.86        0.00      4.08 o 
   4   1  10      824.66      825.65     36.43 o 
   5   1  10      489.34      508.64     28.12 o 
   6   1  10        0.49        0.00      5.49 o 
  -8   2  10      141.36      154.05     16.10 o 
  -7   2  10        0.12        0.00      4.72 o 
  -6   2  10       16.59       16.25      6.77 o 
  -5   2  10      174.17      165.50     14.29 o 
  -4   2  10       10.41       14.53      5.91 o 
  -3   2  10        8.71        3.64      4.65 o 
  -2   2  10      115.17      108.99     10.85 o 
  -1   2  10       37.13       41.33      7.52 o 
   0   2  10      640.12      633.96     28.56 o 
   1   2  10     1016.48     1005.73     39.57 o 
   2   2  10      272.40      275.33     18.11 o 
   3   2  10       97.74       77.83     10.50 o 
   4   2  10      309.53      330.24     21.41 o 
   5   2  10      262.31      303.38     21.68 o 
  -8   3  10      862.77      798.50     37.87 o 
  -7   3  10      529.59      505.51     27.44 o 
  -6   3  10       36.41       32.33      8.38 o 
  -5   3  10       31.76       32.00      7.96 o 
  -4   3  10      185.47      197.98     15.22 o 
  -3   3  10       18.49       15.06      5.91 o 
  -2   3  10       32.59       41.73      7.67 o 
  -1   3  10      162.76      159.96     13.37 o 
   0   3  10       26.55       31.96      7.17 o 
   1   3  10      897.03      862.29     35.99 o 
   2   3  10      338.95      385.25     22.45 o 
   3   3  10       48.09       39.01      8.56 o 
   4   3  10       75.82       80.06     11.64 o 
   5   3  10       23.29       23.93      8.91 o 
  -8   4  10      456.40      453.86     26.86 o 
  -7   4  10      867.17      910.03     39.54 o 
  -6   4  10       18.46       14.20      6.86 o 
  -4   4  10      139.01      140.86     13.25 o 
  -3   4  10      134.82      133.01     12.48 o 
  -2   4  10        7.49        4.32      4.65 o 
  -1   4  10      231.54      251.91     17.11 o 
   0   4  10      243.51      228.51     16.28 o 
   1   4  10        6.88        0.00      4.52 o 
   2   4  10       81.21       65.55     10.26 o 
   3   4  10      412.97      394.93     23.89 o 
   4   4  10       30.40       19.45      8.03 o 
  -7   5  10      236.76      235.76     18.33 o 
  -6   5  10       28.11       39.15      8.56 o 
  -5   5  10       12.28        7.41      5.67 o 
  -4   5  10        7.00        3.73      5.29 o 
  -3   5  10       25.59       29.33      7.17 o 
  -2   5  10       38.38       44.73      8.42 o 
  -1   5  10       11.05        9.48      5.51 o 
   0   5  10      560.54      566.56     27.94 o 
   1   5  10      268.98      234.15     17.29 o 
   2   5  10       11.49        9.51      6.29 o 
   3   5  10      287.34      300.12     21.24 o 
  -7   6  10        7.60        9.02      6.77 o 
  -6   6  10        3.84        5.62      5.73 o 
  -5   6  10        1.27        0.00      4.83 o 
  -4   6  10      270.09      241.85     17.58 o 
  -3   6  10       20.76       24.59      7.01 o 
  -2   6  10        3.83        2.69      4.87 o 
  -1   6  10      267.47      292.00     19.21 o 
   0   6  10      159.83      156.65     14.27 o 
   1   6  10       80.47       84.03     11.20 o 
   2   6  10       27.16        8.69      7.17 o 
  -5   7  10       18.42        9.26      6.42 o 
  -4   7  10      683.44      650.56     31.03 o 
  -3   7  10       24.88       14.29      6.26 o 
  -2   7  10       16.61       16.50      6.97 o 
  -1   7  10       55.94       62.50     10.03 o 
   0   7  10        1.58        0.00      4.57 o 
   1   7  10       71.56       71.30     10.78 o 
  -3   8  10       17.25       24.70      7.90 o 
  -2   8  10       38.15       50.48      9.68 o 
  -1   8  10       85.14       87.16     11.87 o 
   1 -13  11      148.85      161.06     15.90 o 
   2 -13  11      249.06      259.91     19.98 o 
   3 -13  11      127.56      137.62     14.67 o 
  -1 -12  11       80.36       82.29     12.02 o 
   0 -12  11        0.25        4.21      5.54 o 
   1 -12  11       38.67       52.91      9.84 o 
   2 -12  11       77.73       94.61     12.28 o 
   3 -12  11      225.82      201.38     16.87 o 
   4 -12  11        8.71       11.89      6.64 o 
   5 -12  11       25.52       32.42      8.93 o 
  -2 -11  11        3.63        0.00      5.05 o 
  -1 -11  11       67.12       82.04     11.51 o 
   0 -11  11        8.43       17.64      6.95 o 
   1 -11  11       16.04        7.54      5.49 o 
   2 -11  11       40.73       43.36      8.82 o 
   3 -11  11      338.82      296.79     20.18 o 
   4 -11  11        2.21        1.79      5.40 o 
   5 -11  11        0.23        1.12      5.32 o 
   6 -11  11        0.91        0.00      5.60 o 
  -3 -10  11      109.74      113.05     13.48 o 
  -2 -10  11       67.48       80.63     11.38 o 
  -1 -10  11       77.01       85.33     11.34 o 
   0 -10  11      457.72      463.81     25.36 o 
   1 -10  11      353.74      307.79     19.50 o 
   2 -10  11      261.84      224.76     16.94 o 
   3 -10  11       35.54       32.33      8.09 o 
   4 -10  11      293.02      227.58     17.75 o 
   5 -10  11       52.89       54.61      9.70 o 
   6 -10  11       29.26       16.41      7.54 o 
  -4  -9  11       34.86       34.48      6.27 o 
  -3  -9  11      155.43      170.83     15.77 o 
  -2  -9  11      261.06      279.45     19.43 o 
  -1  -9  11        0.53        2.60      5.05 o 
   0  -9  11      408.67      378.06     22.05 o 
   1  -9  11      929.84      854.41     36.15 o 
   2  -9  11      319.74      321.51     19.80 o 
   3  -9  11        3.42        0.00      4.43 o 
   4  -9  11       74.88       88.33     11.18 o 
   5  -9  11      181.26      169.16     15.02 o 
   6  -9  11       34.13       36.43      8.47 o 
  -5  -8  11        6.52       11.16      5.15 o 
  -4  -8  11       35.14       31.61      5.80 o 
  -3  -8  11       30.65       30.31      5.50 o 
  -2  -8  11      180.77      192.24     16.10 o 
  -1  -8  11      204.93      177.33      9.88 o 
   0  -8  11        0.84        0.28      3.31 o 
   1  -8  11       11.11        6.46      4.81 o 
   2  -8  11      362.43      365.93     20.82 o 
   3  -8  11      265.66      263.42     17.45 o 
   4  -8  11       36.03       25.12      7.10 o 
   5  -8  11       96.40       90.60     10.92 o 
   6  -8  11        9.68        5.87      5.89 o 
   7  -8  11       33.81       32.60      8.51 o 
  -5  -7  11       47.13       50.26      9.48 o 
  -4  -7  11      151.25      189.33     11.28 o 
  -3  -7  11      144.76      149.16      9.55 o 
  -2  -7  11      212.16      221.29     14.34 o 
  -1  -7  11      313.07      329.52     13.52 o 
   0  -7  11       88.31       97.46      7.22 o 
   1  -7  11      297.21      283.00     11.91 o 
   2  -7  11       12.02       10.44      3.55 o 
   3  -7  11      442.59      482.71     24.06 o 
   4  -7  11      386.83      406.53     22.16 o 
   5  -7  11        2.59        1.19      4.70 o 
   6  -7  11       11.00        5.18      5.54 o 
  -6  -6  11       12.31       11.27      7.45 o 
  -5  -6  11       17.83       21.28      5.42 o 
  -4  -6  11       68.25       71.85      7.37 o 
  -3  -6  11      184.97      181.93     19.84 o 
  -2  -6  11      309.96      329.88     15.27 o 
  -1  -6  11      721.58      732.69     32.16 o 
   0  -6  11       50.92       60.49      5.97 o 
   1  -6  11      654.19      614.14     19.10 o 
   2  -6  11      200.25      189.91     10.65 o 
   3  -6  11      146.62      149.63      8.79 o 
   4  -6  11      992.73     1093.07     44.31 o 
   5  -6  11       30.17       29.79      5.12 o 
  -6  -5  11        0.56        0.00      5.73 o 
  -5  -5  11        9.74        7.43      4.75 o 
  -4  -5  11        4.28        2.13      3.52 o 
  -3  -5  11      160.56      163.50      9.84 o 
  -2  -5  11       62.17       56.75      6.16 o 
  -1  -5  11       60.51       61.45      6.06 o 
   0  -5  11      175.41      172.39      9.32 o 
   1  -5  11      495.82      489.89     16.46 o 
   2  -5  11      737.54      731.74     21.42 o 
   3  -5  11        7.36        5.86      3.49 o 
   4  -5  11       72.15       77.96      6.66 o 
   5  -5  11       40.21       35.51      8.34 o 
   6  -5  11        1.82        0.00      5.47 o 
   7  -5  11      154.15      172.89     16.03 o 
  -7  -4  11       31.32       23.64      8.71 o 
  -6  -4  11       25.26       19.52      8.14 o 
  -5  -4  11      248.57      252.06     18.44 o 
  -4  -4  11      203.65      205.01     12.50 o 
  -3  -4  11        7.94        9.82      3.91 o 
  -2  -4  11     1321.07     1344.13     34.78 o 
  -1  -4  11     1540.48     1556.16     38.49 o 
   0  -4  11      123.61      119.64      7.78 o 
   1  -4  11      254.69      259.48     13.24 o 
   2  -4  11     1685.14     1623.32     59.48 o 
   4  -4  11        3.25        4.10      5.12 o 
   5  -4  11       30.34       23.84      7.61 o 
   6  -4  11       19.87       24.61      8.09 o 
   7  -4  11       12.13        6.02      6.90 o 
  -7  -3  11       48.75       39.23     10.06 o 
  -6  -3  11       17.64       11.53      7.17 o 
  -5  -3  11      451.68      483.59     26.09 o 
  -4  -3  11        1.33        3.10      3.75 o 
  -3  -3  11       13.02        5.41      8.05 o 
  -2  -3  11      718.26      686.22     21.22 o 
  -1  -3  11     1396.38     1394.40     40.44 o 
   0  -3  11      590.47      580.04     18.38 o 
   1  -3  11      378.90      390.87     14.21 o 
   3  -3  11      860.34      770.52     32.53 o 
   4  -3  11       12.10       12.48      6.29 o 
   5  -3  11       61.93       59.77      9.84 o 
   6  -3  11      193.20      194.67     16.74 o 
  -7  -2  11        8.56        8.67      6.62 o 
  -6  -2  11      315.61      246.41     18.99 o 
  -5  -2  11        4.59        0.00      4.52 o 
  -4  -2  11        0.68        0.00      4.12 o 
  -3  -2  11        3.81        0.77      3.16 o 
  -2  -2  11       21.25       20.57      4.34 o 
  -1  -2  11      486.58      477.24     16.24 o 
   0  -2  11      125.36      134.35      8.12 o 
   1  -2  11       29.52       28.90      4.43 o 
   2  -2  11       11.12       11.58      5.69 o 
   3  -2  11      190.21      169.20     14.11 o 
   4  -2  11       88.71      111.97     12.33 o 
   5  -2  11       19.47        9.92      6.42 o 
   6  -2  11       45.67       52.58     10.30 o 
  -7  -1  11        8.61        2.01      6.35 o 
  -6  -1  11       19.41       29.64      8.34 o 
  -5  -1  11      264.96      261.96     18.72 o 
  -4  -1  11        1.17        0.00      4.37 o 
  -3  -1  11      359.38      353.61     14.31 o 
  -2  -1  11      499.18      526.91     17.77 o 
  -1  -1  11        0.09        0.00      2.37 o 
   0  -1  11       30.34       32.69      4.50 o 
   1  -1  11      540.82      600.68     27.79 o 
   2  -1  11     1784.42     1736.35     60.21 o 
   3  -1  11        0.20        0.00      4.19 o 
   4  -1  11       10.58        5.12      5.45 o 
   5  -1  11       96.36       99.20     12.33 o 
   6  -1  11       10.47       11.07      7.12 o 
  -7   0  11        0.67        0.00      5.58 o 
  -6   0  11       24.46        9.77      6.26 o 
  -5   0  11       79.88      104.43     12.13 o 
  -3   0  11      666.99      683.01     30.96 o 
  -2   0  11     1275.03     1380.72     50.53 o 
  -1   0  11       66.63       66.96      9.02 o 
   0   0  11       23.59       12.26      5.65 o 
   1   0  11       78.93       97.00     10.85 o 
   2   0  11     1335.57     1278.63     47.95 o 
   3   0  11      479.08      529.09     27.24 o 
   4   0  11        0.75        1.06      5.23 o 
   5   0  11      154.57      155.51     15.44 o 
  -7   1  11       24.91       31.07      8.89 o 
  -6   1  11       12.69       10.30      6.84 o 
  -5   1  11       93.05       93.91     11.64 o 
  -4   1  11        7.99        9.64      5.82 o 
  -3   1  11       22.21       20.62      6.75 o 
  -2   1  11      205.88      225.93     16.19 o 
  -1   1  11      293.82      295.11     18.44 o 
   0   1  11       71.96       67.88      9.46 o 
   1   1  11      161.48      137.84     12.95 o 
   2   1  11      525.11      488.07     25.38 o 
   3   1  11      201.57      188.76     15.99 o 
   4   1  11        1.88        0.00      5.12 o 
   5   1  11       95.31       99.84     13.21 o 
  -7   2  11      399.72      390.45     24.33 o 
  -6   2  11      149.92      136.34     14.40 o 
  -5   2  11       75.10       65.44     10.12 o 
  -4   2  11       88.54       84.71     10.98 o 
  -3   2  11      132.56      127.65     12.79 o 
  -2   2  11       58.84       71.83      9.86 o 
  -1   2  11      229.02      193.88     15.11 o 
   0   2  11      561.09      546.07     26.97 o 
   1   2  11      472.83      437.72     24.00 o 
   2   2  11       50.27       45.72      8.84 o 
   3   2  11      277.48      269.51     19.52 o 
   4   2  11       20.07       19.36      8.05 o 
  -7   3  11      297.40      245.31     19.30 o 
  -6   3  11       22.19       22.08      7.74 o 
  -4   3  11       96.76      119.93     12.62 o 
  -3   3  11      748.25      718.62     32.82 o 
  -2   3  11      107.23      107.89     11.95 o 
  -1   3  11      349.77      279.63     18.68 o 
   0   3  11      813.61      814.10     35.55 o 
   1   3  11      612.05      578.56     28.80 o 
   2   3  11       70.31       58.86      9.92 o 
   3   3  11       18.00       11.12      6.59 o 
   4   3  11       73.14       92.70     13.06 o 
  -7   4  11       43.39       35.73      9.37 o 
  -6   4  11        7.90        3.31      5.80 o 
  -5   4  11        1.05        3.40      5.49 o 
  -4   4  11       16.72        9.44      6.13 o 
  -3   4  11      304.06      281.00     18.99 o 
  -2   4  11      108.30      100.48     11.67 o 
  -1   4  11        2.03        4.37      5.27 o 
   0   4  11        4.75        3.29      5.09 o 
   1   4  11      335.75      311.50     20.47 o 
   2   4  11      251.33      239.09     18.64 o 
   3   4  11       45.82       61.33     11.09 o 
  -6   5  11       81.47       70.16     10.98 o 
  -5   5  11        0.80        0.00      4.94 o 
  -4   5  11      406.34      396.78     23.49 o 
  -3   5  11        0.16        1.79      4.74 o 
  -2   5  11      210.11      197.17     16.03 o 
  -1   5  11      323.51      348.04     21.90 o 
   0   5  11      180.28      181.62     15.77 o 
   1   5  11      158.16      167.31     15.37 o 
   2   5  11      159.12      162.81     15.86 o 
  -6   6  11       63.17       50.09     10.12 o 
  -5   6  11       43.91       44.44      9.33 o 
  -4   6  11      120.23      127.41     13.70 o 
  -3   6  11       42.17       42.10      8.84 o 
  -2   6  11       94.16       94.46     11.89 o 
  -1   6  11      192.76      214.79     17.56 o 
   0   6  11      181.68      202.33     17.05 o 
   1   6  11       40.13       34.36      8.91 o 
  -5   7  11       18.80       27.37      8.71 o 
  -4   7  11       17.56       11.49      6.84 o 
  -3   7  11       57.41       39.43      9.00 o 
  -2   7  11        4.89       13.45      7.10 o 
  -1   7  11       40.53       59.13     10.67 o 
   0 -12  12       28.32       38.64      9.75 o 
   1 -12  12      106.93      102.24     12.92 o 
   2 -12  12       59.90       50.77      9.68 o 
   3 -12  12       14.42       13.74      7.19 o 
   4 -12  12        4.94        2.14      5.54 o 
  -1 -11  12      145.36      143.51     15.28 o 
   0 -11  12        1.71        7.04      5.73 o 
   1 -11  12       46.52       56.13      9.88 o 
   2 -11  12      116.10      111.46     12.79 o 
   3 -11  12       59.45       41.44      9.00 o 
   4 -11  12       88.90       99.58     12.66 o 
   5 -11  12       49.84       59.28     10.81 o 
  -3 -10  12        1.16        4.68      6.42 o 
  -2 -10  12        6.71        4.65      5.78 o 
  -1 -10  12      282.90      290.17     20.75 o 
   0 -10  12      105.15      114.18     12.99 o 
   1 -10  12       47.25       55.47      9.55 o 
   2 -10  12        1.24        0.71      4.92 o 
   3 -10  12       51.93       48.54      9.17 o 
   4 -10  12        4.60        7.76      6.22 o 
   5 -10  12       16.66       11.49      6.93 o 
  -3  -9  12      107.95      130.89     14.47 o 
  -2  -9  12       34.92       30.68      8.45 o 
  -1  -9  12      149.69      158.13     14.95 o 
   0  -9  12      497.91      495.19     26.71 o 
   1  -9  12      688.14      663.58     31.43 o 
   2  -9  12        1.40        4.04      4.48 o 
   3  -9  12       40.60       39.90      8.47 o 
   4  -9  12       54.50       56.39      9.84 o 
   5  -9  12        0.24        4.04      5.07 o 
   6  -9  12        4.96        6.64      6.15 o 
  -4  -8  12      311.26      316.43     15.32 o 
  -3  -8  12      459.51      473.43     26.49 o 
  -2  -8  12       32.41       38.05      5.70 o 
  -1  -8  12        5.27        2.85      3.42 o 
   0  -8  12      133.38      142.65     13.72 o 
   1  -8  12      565.38      570.84     28.08 o 
   2  -8  12      222.20      230.14     16.56 o 
   3  -8  12      130.32      113.05     12.00 o 
   4  -8  12      115.23      112.24     12.06 o 
   5  -8  12        0.53        0.00      4.30 o 
   6  -8  12       10.13       12.81      7.10 o 
  -5  -7  12       23.93       28.65      6.33 o 
  -4  -7  12       40.78       38.22      6.47 o 
  -3  -7  12       19.66       24.37      6.95 o 
  -2  -7  12       70.52       77.59      7.38 o 
  -1  -7  12       47.39       54.84     11.19 o 
   0  -7  12       50.84       47.78      6.41 o 
   1  -7  12       50.06       63.50      9.78 o 
   2  -7  12      111.49      114.72      8.09 o 
   3  -7  12        1.79        3.37      4.48 o 
   4  -7  12       68.91       76.42     10.06 o 
   5  -7  12        2.85        2.27      5.14 o 
  -5  -6  12      225.92      241.41     13.64 o 
  -4  -6  12        1.15        0.00      3.62 o 
  -3  -6  12       22.75       25.23      5.23 o 
  -2  -6  12       15.43       20.03      4.71 o 
  -1  -6  12      148.79      139.00     12.81 o 
   0  -6  12      449.48      435.40     16.16 o 
   1  -6  12      280.32      273.53     12.23 o 
   2  -6  12      102.01      100.13     10.35 o 
   3  -6  12       76.47       75.84      6.80 o 
   4  -6  12       60.20       61.75      9.87 o 
   5  -6  12        1.73        1.41      5.27 o 
  -6  -5  12       13.40       20.05      8.91 o 
  -5  -5  12      420.78      455.01     18.77 o 
  -4  -5  12        8.08       10.28      5.56 o 
  -3  -5  12      295.67      284.28     13.58 o 
  -2  -5  12       12.08        6.37      5.29 o 
  -1  -5  12      510.49      489.94     17.55 o 
   0  -5  12     1704.74     1688.89     41.77 o 
   1  -5  12      936.81      913.34     32.30 o 
   2  -5  12      118.66      117.45      8.08 o 
   3  -5  12      250.93      229.18     11.11 o 
   4  -5  12      128.35      108.60     11.87 o 
   5  -5  12        8.41        2.69      5.54 o 
   6  -5  12       83.37      107.54     13.21 o 
  -6  -4  12        0.64        0.00      6.46 o 
  -5  -4  12       51.43       39.48      9.48 o 
  -4  -4  12       94.98       90.68      8.26 o 
  -3  -4  12      555.71      564.24     20.42 o 
  -2  -4  12      223.26      221.78     11.56 o 
  -1  -4  12      208.02      219.45     23.69 o 
   0  -4  12      922.03      859.27     24.99 o 
   1  -4  12      424.33      427.15     24.58 o 
   2  -4  12        0.04        2.14      3.03 o 
   3  -4  12      343.43      331.04     20.00 o 
   4  -4  12       39.31       49.05      8.93 o 
   5  -4  12        8.53        0.68      5.38 o 
   6  -4  12      167.76      171.56     16.41 o 
  -6  -3  12      335.56      347.56     23.44 o 
  -5  -3  12      240.12      260.27     19.21 o 
  -4  -3  12        4.88        5.42      3.95 o 
  -3  -3  12      233.15      248.42     17.69 o 
  -2  -3  12      434.47      439.78     22.22 o 
  -1  -3  12      393.22      405.51     15.58 o 
   0  -3  12        0.12        0.00      2.79 o 
   1  -3  12      149.91      153.36      9.05 o 
   2  -3  12      121.48      124.34     12.50 o 
   3  -3  12        4.99        6.48      5.47 o 
   4  -3  12       20.79       31.54      8.03 o 
   5  -3  12        3.45        5.32      5.98 o 
   6  -3  12       32.13       62.61     11.47 o 
  -6  -2  12       26.45       41.82      9.88 o 
  -5  -2  12      650.72      669.68     32.91 o 
  -4  -2  12      102.40      115.61     12.86 o 
  -3  -2  12      166.71      158.73     10.09 o 
  -2  -2  12      872.12      924.01     26.97 o 
  -1  -2  12      564.67      570.67     18.94 o 
   0  -2  12      269.72      276.78     12.12 o 
   1  -2  12        0.53        0.00      4.01 o 
   2  -2  12      428.51      445.32     24.06 o 
   3  -2  12      211.54      216.58     16.56 o 
   4  -2  12        7.06        9.33      6.35 o 
   5  -2  12       10.61       13.17      6.99 o 
  -7  -1  12        0.72        0.00      5.87 o 
  -6  -1  12       23.04       14.95      6.95 o 
  -5  -1  12        0.42        0.84      5.18 o 
  -4  -1  12       96.46       97.11     12.06 o 
  -3  -1  12        0.60        1.90      4.68 o 
  -2  -1  12       27.66       29.49      5.18 o 
  -1  -1  12      396.32      436.07     15.99 o 
   0  -1  12      221.32      200.67     15.59 o 
   1  -1  12      304.19      322.64     20.03 o 
   2  -1  12       53.47       36.96      8.34 o 
   3  -1  12      258.75      262.40     18.64 o 
   4  -1  12       24.87       27.90      8.23 o 
   5  -1  12       11.59       18.06      7.92 o 
  -7   0  12       53.25       40.38      9.95 o 
  -6   0  12       21.96       28.16      8.73 o 
  -5   0  12        0.19        1.81      5.16 o 
  -4   0  12       70.43       69.01     10.56 o 
  -3   0  12      178.66      197.54     16.01 o 
  -2   0  12      505.68      497.95     26.20 o 
  -1   0  12        6.64        3.40      5.09 o 
   0   0  12      147.23      146.13     13.81 o 
   1   0  12      365.79      341.07     21.04 o 
   2   0  12      541.24      511.77     26.91 o 
   3   0  12       63.90       47.20      9.57 o 
   4   0  12        8.00        6.02      6.40 o 
  -7   1  12      107.08       85.59     12.92 o 
  -6   1  12      119.17      112.81     13.78 o 
  -5   1  12       54.13       39.63      9.00 o 
  -4   1  12       72.45       77.72     11.14 o 
  -3   1  12      345.89      352.85     21.99 o 
  -2   1  12     1326.88     1310.87     50.17 o 
  -1   1  12      212.25      219.73     16.67 o 
   0   1  12       52.82       44.84      8.84 o 
   1   1  12      896.72      876.14     37.96 o 
   2   1  12      252.98      265.18     18.90 o 
   3   1  12        2.79        4.63      5.51 o 
   4   1  12       17.92       21.48      8.45 o 
  -6   2  12       34.71       28.14      8.98 o 
  -5   2  12      180.74      187.02     16.50 o 
  -4   2  12       10.24       16.92      7.32 o 
  -3   2  12      502.04      503.13     27.02 o 
  -2   2  12      452.59      447.38     24.97 o 
  -1   2  12      292.24      273.48     18.97 o 
   0   2  12        2.68        9.53      6.18 o 
   1   2  12      400.13      403.05     23.84 o 
   2   2  12      185.39      205.15     16.98 o 
   3   2  12        8.48        3.18      5.69 o 
  -6   3  12       45.50       32.53      8.95 o 
  -4   3  12      293.69      264.54     19.39 o 
  -3   3  12       96.10      110.36     12.84 o 
  -2   3  12       92.18       96.03     12.13 o 
  -1   3  12      167.16      174.12     15.48 o 
   0   3  12      142.08      126.39     13.67 o 
   1   3  12       26.24       25.05      8.07 o 
   2   3  12        8.43        6.15      5.62 o 
   3   3  12        0.72        0.00      5.78 o 
  -6   4  12       82.30       76.42     11.98 o 
  -5   4  12       51.86       40.60      9.59 o 
  -4   4  12      355.16      341.60     22.58 o 
  -3   4  12      800.83      806.60     36.92 o 
  -2   4  12      179.18      181.68     16.12 o 
  -1   4  12       44.73       51.63      9.95 o 
   0   4  12      778.61      783.31     36.52 o 
   1   4  12      587.62      495.54     27.92 o 
   2   4  12        2.38        0.00      5.18 o 
  -5   5  12       46.04       48.56     10.21 o 
  -4   5  12        3.45        4.37      6.18 o 
  -3   5  12      532.45      486.52     27.28 o 
  -2   5  12       71.68       85.44     12.04 o 
  -1   5  12       16.23       12.42      6.90 o 
   0   5  12       73.87       97.35     12.79 o 
  -4   6  12       96.89       89.45     12.86 o 
  -3   6  12       63.80       53.81     10.23 o 
  -2   6  12      135.67      139.87     14.91 o 
   0 -11  13       30.46       31.58      8.82 o 
   1 -11  13        4.79        3.55      5.73 o 
   2 -11  13       32.08       24.83      8.12 o 
   3 -11  13        6.32        2.43      5.40 o 
  -1 -10  13      116.82      110.54     13.54 o 
   0 -10  13       96.01      124.98     14.14 o 
   1 -10  13      159.99      159.19     15.26 o 
   2 -10  13        0.62        0.57      5.27 o 
   3 -10  13       12.74       10.96      6.06 o 
   4 -10  13      102.36       94.42     12.42 o 
  -3  -9  13        5.61        6.31      6.77 o 
  -2  -9  13       31.23       33.02      9.02 o 
  -1  -9  13      205.28      188.68     16.74 o 
   0  -9  13       21.64       14.58      6.81 o 
   1  -9  13       28.84       32.86      8.42 o 
   2  -9  13      108.42      101.43     11.93 o 
   3  -9  13       25.05       23.82      7.72 o 
   4  -9  13      150.21      141.04     14.45 o 
   5  -9  13      230.82      223.32     18.08 o 
  -3  -8  13      130.46      141.42     10.35 o 
  -2  -8  13       48.72       37.65      6.00 o 
  -1  -8  13       91.01      101.89      8.43 o 
   0  -8  13      195.58      187.88     16.06 o 
   1  -8  13      102.29      112.52     12.53 o 
   2  -8  13        2.29        0.00      4.41 o 
   3  -8  13        0.56        3.00      4.57 o 
   4  -8  13       11.18        9.28      6.35 o 
   5  -8  13       74.99       85.68     11.45 o 
  -4  -7  13       80.09       91.51      9.09 o 
  -3  -7  13      183.34      180.00     12.19 o 
  -2  -7  13      229.77      223.97     12.39 o 
  -1  -7  13       23.45       21.15      5.05 o 
   0  -7  13      172.76      176.44     10.49 o 
   1  -7  13       89.82       88.03      7.66 o 
   2  -7  13        0.20        0.00      3.23 o 
   3  -7  13       15.15       19.78      6.73 o 
   4  -7  13      119.62      130.74     13.23 o 
  -4  -6  13        5.38        6.80      6.01 o 
  -3  -6  13        9.34        3.95      3.98 o 
  -2  -6  13      184.35      191.87     11.32 o 
  -1  -6  13      155.88      157.60     10.17 o 
   0  -6  13        5.19       12.15      4.23 o 
   1  -6  13       57.96       62.65      6.72 o 
   2  -6  13        7.04        4.04      3.33 o 
   3  -6  13        4.32        8.24      3.95 o 
   4  -6  13      108.33      140.09     13.98 o 
  -5  -5  13      217.60      224.44     13.52 o 
  -4  -5  13      128.30      136.56     10.31 o 
  -3  -5  13      170.17      169.83     11.16 o 
  -2  -5  13      979.55      959.22     40.78 o 
  -1  -5  13      629.80      619.56     21.06 o 
   0  -5  13       17.75       21.48      4.85 o 
   1  -5  13        0.46        0.00      3.03 o 
   2  -5  13       29.08       35.64      5.42 o 
   3  -5  13        4.26        4.68      5.43 o 
   4  -5  13       47.45       50.95      9.64 o 
   5  -5  13       15.18       14.67      7.34 o 
  -5  -4  13      576.44      606.92     32.00 o 
  -4  -4  13      376.51      389.01     17.23 o 
  -3  -4  13      351.17      334.86     15.35 o 
  -2  -4  13      283.10      275.01     13.44 o 
  -1  -4  13      907.61      883.20     26.62 o 
   0  -4  13      177.86      205.75     11.04 o 
   1  -4  13       18.62       22.16      4.77 o 
   2  -4  13       94.68       78.65     10.65 o 
   3  -4  13       65.99       78.80     10.94 o 
   4  -4  13      104.78      116.05     13.10 o 
   5  -4  13       44.02       49.12     10.45 o 
  -5  -3  13      351.61      391.27     24.72 o 
  -4  -3  13      209.03      207.96     12.40 o 
  -3  -3  13      283.72      329.41     21.17 o 
  -2  -3  13        0.07        0.02      3.57 o 
  -1  -3  13      131.76      132.21      9.14 o 
   0  -3  13      165.05      150.21     15.61 o 
   1  -3  13        7.02        2.18      5.07 o 
   2  -3  13       63.17       56.55      9.48 o 
   3  -3  13      386.94      401.44     23.77 o 
   4  -3  13       33.07       24.17      7.92 o 
   5  -3  13       18.50       28.25      9.02 o 
  -6  -2  13       86.06      112.15     14.62 o 
  -5  -2  13      137.18      146.97     15.55 o 
  -4  -2  13        0.40        0.00      5.20 o 
  -3  -2  13       47.58       42.60      6.25 o 
  -2  -2  13      270.44      282.90     13.44 o 
  -1  -2  13      153.96      136.82      9.22 o 
   0  -2  13        8.96        3.78      3.33 o 
   1  -2  13       98.40       90.53     11.47 o 
   2  -2  13        1.66        0.00      5.07 o 
   3  -2  13      171.72      162.01     15.06 o 
   4  -2  13       34.04       26.47      8.36 o 
  -6  -1  13      288.31      265.36     20.60 o 
  -5  -1  13      209.97      220.24     18.39 o 
  -3  -1  13       35.31       38.97      8.91 o 
  -2  -1  13      374.12      388.91     15.92 o 
  -1  -1  13      803.23      798.30     24.42 o 
   0  -1  13      248.88      274.27     19.21 o 
   1  -1  13        3.44        0.00      4.81 o 
   2  -1  13      264.57      280.27     19.72 o 
   3  -1  13       14.98       19.25      7.70 o 
   4  -1  13        8.57        3.75      6.66 o 
  -6   0  13      175.87      196.88     18.17 o 
  -5   0  13       81.51       83.56     12.35 o 
  -4   0  13      225.27      225.18     18.42 o 
  -3   0  13       43.89       31.49      8.67 o 
  -2   0  13       78.46       73.04     11.23 o 
  -1   0  13      952.73      895.24     39.21 o 
   0   0  13      105.53      139.67     14.03 o 
   1   0  13       19.98       12.57      6.48 o 
   2   0  13        1.76        0.00      4.85 o 
   3   0  13       72.78       76.22     11.53 o 
  -6   1  13       14.22        0.11      6.62 o 
  -5   1  13        8.04        6.02      6.09 o 
  -4   1  13      355.17      367.91     23.62 o 
  -3   1  13      339.92      334.46     22.23 o 
  -2   1  13       78.85       59.64     10.26 o 
  -1   1  13      195.36      181.42     16.01 o 
   0   1  13      103.02       72.71     11.20 o 
   1   1  13        1.14        0.00      4.72 o 
   2   1  13       76.90       68.83     11.05 o 
   3   1  13        2.07        4.50      5.89 o 
  -5   2  13       57.04       46.09     10.34 o 
  -4   2  13      151.35      153.19     15.39 o 
  -3   2  13      473.41      470.36     27.04 o 
  -2   2  13      387.23      412.53     24.90 o 
  -1   2  13        1.54        3.48      5.29 o 
   0   2  13       36.19       35.40      8.98 o 
   1   2  13       22.36       15.77      7.32 o 
   2   2  13        2.51        0.00      4.87 o 
  -4   3  13        1.50        1.43      6.31 o 
  -3   3  13      287.47      278.24     20.82 o 
  -2   3  13      417.33      453.24     26.60 o 
  -1   3  13      172.98      168.45     16.17 o 
   0   3  13       20.45       13.56      7.17 o 
   1   3  13      112.79       99.36     13.03 o 
  -4   4  13       79.20       63.41     11.58 o 
  -3   4  13        7.94        3.64      6.15 o 
  -2   4  13       95.43       96.20     13.01 o 
  -1   4  13      136.20      131.38     14.91 o 
   0   4  13       22.53       30.39      9.53 o 
   1 -10  14        7.34        2.98      6.09 o 
  -1  -9  14       10.55       13.50      7.30 o 
   0  -9  14       33.27       52.95     10.43 o 
   1  -9  14      130.93      121.12     13.87 o 
   2  -9  14        4.58       12.70      6.95 o 
   3  -9  14       95.66       84.18     11.56 o 
  -2  -8  14      104.16      116.98      9.69 o 
  -1  -8  14        5.69       14.00      7.28 o 
   0  -8  14       99.63      105.38     13.06 o 
   1  -8  14       17.13       22.80      7.90 o 
   2  -8  14       17.35       10.41      6.35 o 
   3  -8  14      136.89      134.84     13.78 o 
  -3  -7  14      306.34      311.91     15.46 o 
  -2  -7  14        0.53        1.20      4.00 o 
  -1  -7  14        9.65        1.48      5.29 o 
   0  -7  14        9.99        9.52      4.41 o 
   1  -7  14       65.98       57.65      6.99 o 
   2  -7  14        3.69        7.72      5.98 o 
   3  -7  14        7.42       11.38      6.24 o 
  -3  -6  14      543.76      581.04     24.60 o 
  -2  -6  14       65.43       61.19      7.38 o 
  -1  -6  14       54.79       49.77      6.87 o 
   0  -6  14      140.86      138.33      9.89 o 
   1  -6  14       60.91       59.71      8.12 o 
   2  -6  14       98.86      102.44      8.48 o 
   3  -6  14       45.35       50.46      9.59 o 
   4  -6  14       12.82       12.64      7.41 o 
  -4  -5  14      120.70      118.20     10.40 o 
  -3  -5  14      277.22      277.72     24.72 o 
  -2  -5  14       60.23       65.99     10.76 o 
  -1  -5  14      180.61      169.34     10.92 o 
   0  -5  14       93.09       91.13      8.17 o 
   1  -5  14        9.72        9.57      4.27 o 
   2  -5  14      115.97      123.68     13.34 o 
   3  -5  14      311.89      314.43     21.13 o 
   4  -5  14       37.29       50.44     10.15 o 
  -4  -4  14        4.45        2.57      4.39 o 
  -3  -4  14        2.76        3.54      3.99 o 
  -2  -4  14      158.81      170.28     13.23 o 
  -1  -4  14       84.82       84.69      8.18 o 
   0  -4  14       47.09       50.00     10.43 o 
   1  -4  14       16.30       13.83      4.59 o 
   2  -4  14       35.74       33.63      8.51 o 
   3  -4  14      168.13      160.84     15.61 o 
   4  -4  14       91.25       87.56     12.55 o 
  -4  -3  14      137.58      139.16     15.33 o 
  -3  -3  14       80.18       64.18     10.96 o 
  -2  -3  14       62.77       66.00     13.35 o 
  -1  -3  14      212.94      221.27     12.14 o 
   0  -3  14        6.06        4.12      3.85 o 
   1  -3  14       28.80       28.10      8.09 o 
   2  -3  14       14.37        6.84      6.40 o 
   3  -3  14        2.93        0.00      5.62 o 
  -5  -2  14       31.87       43.40     10.89 o 
  -4  -2  14      181.74      184.31     17.16 o 
  -3  -2  14      177.88      197.48     17.51 o 
  -2  -2  14        0.23        0.00      3.57 o 
  -1  -2  14      121.98      119.66      9.19 o 
   0  -2  14        4.81        2.21      5.80 o 
   1  -2  14       19.61       14.69      7.04 o 
   2  -2  14       42.96       44.81      9.66 o 
   3  -2  14      127.87      137.60     15.04 o 
  -5  -1  14      117.66      121.76     15.00 o 
  -3  -1  14      132.48      124.10     14.38 o 
  -2  -1  14      204.03      212.12     18.04 o 
  -1  -1  14        1.72        6.84      6.15 o 
   0  -1  14       49.29       31.96      8.67 o 
   1  -1  14        0.74        0.60      5.16 o 
   2  -1  14       10.23        0.00      5.43 o 
  -4   0  14      187.77      207.20     18.48 o 
  -3   0  14      245.74      212.01     18.19 o 
  -2   0  14      644.82      647.23     33.06 o 
  -1   0  14      102.26      114.00     13.61 o 
   0   0  14       34.07       20.05      7.65 o 
   1   0  14        0.82        2.45      5.38 o 
   2   0  14        7.41        4.30      6.06 o 
  -4   1  14       58.69       62.08     11.38 o 
  -3   1  14       51.00       50.79     10.81 o 
  -2   1  14      138.11      142.34     15.33 o 
  -1   1  14       49.63       57.28     10.56 o 
   0   1  14        8.26        7.74      6.46 o 
   1   1  14      153.36      150.72     15.84 o 
  -3   2  14       21.83       11.18      7.83 o 
  -2   2  14        1.56        1.81      6.04 o 
  -1   2  14        2.82        0.00      5.32 o 
   0   2  14       24.65       10.63      7.19 o 
  -1  -7  15        3.37        6.02      6.29 o 
   0  -7  15       81.03       88.93      8.69 o 
   1  -7  15       89.12       82.95      8.42 o 
  -2  -6  15       23.59       14.07      5.27 o 
  -1  -6  15       22.48       24.22      5.97 o 
   0  -6  15      204.65      189.83     12.00 o 
   1  -6  15       82.32       92.12      8.62 o 
   2  -6  15        0.90        0.00      5.82 o 
  -2  -5  15       36.90       23.27      8.45 o 
  -1  -5  15       46.25       55.39      7.40 o 
   0  -5  15        0.87        1.68      4.10 o 
   1  -5  15        4.69        5.32      4.39 o 
   2  -5  15       48.23       44.15      9.37 o 
  -3  -4  15       42.93       40.13      7.19 o 
  -2  -4  15        0.86        1.40      4.25 o 
  -1  -4  15      262.61      280.33     14.48 o 
   0  -4  15      107.49      103.26      9.08 o 
   1  -4  15       16.10        6.81      6.68 o 
   2  -4  15      143.22      156.01     16.06 o 
  -3  -3  15        1.35        2.62      6.33 o 
  -2  -3  15        3.25        0.60      4.24 o 
  -1  -3  15       66.86       67.79      8.08 o 
   0  -3  15       74.10       75.60     11.91 o 
   1  -3  15        4.10        3.20      5.91 o 
  -3  -2  15       22.20       27.81      9.51 o 
  -2  -2  15        0.78        4.42      5.33 o 
  -1  -2  15        0.98        0.00      6.04 o 
   0  -2  15        1.31        1.48      6.02 o 
   1  -2  15        8.81       11.82      6.81 o 
  -2  -1  15       29.10       30.74      9.57 o 
  -1  -1  15      179.47      176.41     17.36 o 
   0  -1  15        5.78       11.78      6.95 o 
                                                 
